# Supplementary material for: Scoring function to predict solubility mutagenesis
Source: Algorithms Mol Biol. 2010 Oct 7;5:33. doi: 10.1186/1748-7188-5-33 (PMC2958853; doi:10.1186/1748-7188-5-33)
Supplement: Additional file 1 — Dataset of solubility mutants. PDB code, chain, mutation details, and information about whether solubility increased or decreased for each of 137 mutants in the dataset. Information about whether the wild type and the mutant were soluble is included. Further, info on whether stability increased, was unchanged, or decreased due to the mutations is also included when available. Predictions by the linear programming (LP) model under leave-one-out cross validation are also listed for each mutant. Format: Excel file. [file 1748-7188-5-33-S1.XLS]

## Sheet: Sort_data
PUB #	Article title	Protein	PDB	Mutations(s)	WT / MT Soluble?	Mutant Solubility	LP score (LOO)	Prediction	Stability
1	Improving protein solubility through rationally designed amino acid replacements	UMP-kinase	2BND A	1 159 ASP	sol / no info	Increased	-7.06705	Decreased
2	Amino Acid Contribution to Protein Solubility: Asp, Glu, and Ser Contribute more Favorably than the other Hydrophilic Amino Acids in RNase Sa	Rnase Sa	1RGG A	1 76 ALA	sol / sol	Increased	1.48664	Increased	increased
2	Amino Acid Contribution to Protein Solubility: Asp, Glu, and Ser Contribute more Favorably than the other Hydrophilic Amino Acids in RNase Sa	Rnase Sa	1RGG A	1 76 ARG	sol / sol	Increased	0.2661	Increased	increased
2	Amino Acid Contribution to Protein Solubility: Asp, Glu, and Ser Contribute more Favorably than the other Hydrophilic Amino Acids in RNase Sa	Rnase Sa	1RGG A	1 76 ASN	sol / sol	Increased	1.63105	Increased	increased
2	Amino Acid Contribution to Protein Solubility: Asp, Glu, and Ser Contribute more Favorably than the other Hydrophilic Amino Acids in RNase Sa	Rnase Sa	1RGG A	1 76 ASP	sol / sol	Increased	-0.93833	Decreased	increased
2	Amino Acid Contribution to Protein Solubility: Asp, Glu, and Ser Contribute more Favorably than the other Hydrophilic Amino Acids in RNase Sa	Rnase Sa	1RGG A	1 76 CYS	sol / sol	Decreased	-0.357473	Decreased	no change
2	Amino Acid Contribution to Protein Solubility: Asp, Glu, and Ser Contribute more Favorably than the other Hydrophilic Amino Acids in RNase Sa	Rnase Sa	1RGG A	1 76 GLU	sol / sol	Increased	0.48811	Increased	increased
2	Amino Acid Contribution to Protein Solubility: Asp, Glu, and Ser Contribute more Favorably than the other Hydrophilic Amino Acids in RNase Sa	Rnase Sa	1RGG A	1 76 GLY	sol / sol	Increased	-1.28151	Decreased	decreased (small)
2	Amino Acid Contribution to Protein Solubility: Asp, Glu, and Ser Contribute more Favorably than the other Hydrophilic Amino Acids in RNase Sa	Rnase Sa	1RGG A	1 76 HIS	sol / sol	Increased	-1.08808	Decreased	increased
2	Amino Acid Contribution to Protein Solubility: Asp, Glu, and Ser Contribute more Favorably than the other Hydrophilic Amino Acids in RNase Sa	Rnase Sa	1RGG A	1 76 ILE	sol / sol	Decreased	-0.174055	Decreased	increased
2	Amino Acid Contribution to Protein Solubility: Asp, Glu, and Ser Contribute more Favorably than the other Hydrophilic Amino Acids in RNase Sa	Rnase Sa	1RGG A	1 76 LEU	sol / sol	Decreased	-0.93671	Decreased	increased
2	Amino Acid Contribution to Protein Solubility: Asp, Glu, and Ser Contribute more Favorably than the other Hydrophilic Amino Acids in RNase Sa	Rnase Sa	1RGG A	1 76 LYS	sol / sol	Increased	0.36956	Increased	increased
2	Amino Acid Contribution to Protein Solubility: Asp, Glu, and Ser Contribute more Favorably than the other Hydrophilic Amino Acids in RNase Sa	Rnase Sa	1RGG A	1 76 MET	sol / sol	Decreased	-0.099603	Decreased	increased
2	Amino Acid Contribution to Protein Solubility: Asp, Glu, and Ser Contribute more Favorably than the other Hydrophilic Amino Acids in RNase Sa	Rnase Sa	1RGG A	1 76 PHE	sol / sol	Decreased	-1.21413	Decreased	increased
2	Amino Acid Contribution to Protein Solubility: Asp, Glu, and Ser Contribute more Favorably than the other Hydrophilic Amino Acids in RNase Sa	Rnase Sa	1RGG A	1 76 PRO	sol / sol	Decreased	-2.20545	Decreased	increased
2	Amino Acid Contribution to Protein Solubility: Asp, Glu, and Ser Contribute more Favorably than the other Hydrophilic Amino Acids in RNase Sa	Rnase Sa	1RGG A	1 76 SER	sol / sol	Increased	0.66	Increased	increased
2	Amino Acid Contribution to Protein Solubility: Asp, Glu, and Ser Contribute more Favorably than the other Hydrophilic Amino Acids in RNase Sa	Rnase Sa	1RGG A	1 76 TRP	sol / sol	Decreased	0.837016	Increased	increased
2	Amino Acid Contribution to Protein Solubility: Asp, Glu, and Ser Contribute more Favorably than the other Hydrophilic Amino Acids in RNase Sa	Rnase Sa	1RGG A	1 76 VAL	sol / sol	Decreased	0.675724	Increased	increased
3	Mutagenesis of the central hydrophobic cluster in Ab42 Alzheimer’s peptide	A beta 42 (human beta-amyloid peptide)	1Z0Q A	1 19 ALA	sol / sol	Increased	14.9074	Increased
3	Mutagenesis of the central hydrophobic cluster in Ab42 Alzheimer’s peptide	A beta 42 (human beta-amyloid peptide)	1Z0Q A	1 19 ARG	sol / sol	Increased	11.18	Increased
3	Mutagenesis of the central hydrophobic cluster in Ab42 Alzheimer’s peptide	A beta 42 (human beta-amyloid peptide)	1Z0Q A	1 19 ASN	sol / sol	Increased	7.95768	Increased
3	Mutagenesis of the central hydrophobic cluster in Ab42 Alzheimer’s peptide	A beta 42 (human beta-amyloid peptide)	1Z0Q A	1 19 ASP	sol / sol	Increased	11.1798	Increased
3	Mutagenesis of the central hydrophobic cluster in Ab42 Alzheimer’s peptide	A beta 42 (human beta-amyloid peptide)	1Z0Q A	1 19 CYS	sol / sol	Increased	12.3398	Increased
3	Mutagenesis of the central hydrophobic cluster in Ab42 Alzheimer’s peptide	A beta 42 (human beta-amyloid peptide)	1Z0Q A	1 19 GLN	sol / sol	Increased	17.9285	Increased
3	Mutagenesis of the central hydrophobic cluster in Ab42 Alzheimer’s peptide	A beta 42 (human beta-amyloid peptide)	1Z0Q A	1 19 GLU	sol / sol	Increased	13.7076	Increased
3	Mutagenesis of the central hydrophobic cluster in Ab42 Alzheimer’s peptide	A beta 42 (human beta-amyloid peptide)	1Z0Q A	1 19 GLY	sol / sol	Increased	11.5137	Increased
3	Mutagenesis of the central hydrophobic cluster in Ab42 Alzheimer’s peptide	A beta 42 (human beta-amyloid peptide)	1Z0Q A	1 19 HIS	sol / sol	Increased	12.7547	Increased
3	Mutagenesis of the central hydrophobic cluster in Ab42 Alzheimer’s peptide	A beta 42 (human beta-amyloid peptide)	1Z0Q A	1 19 ILE	sol / sol	Decreased	6.42189	Increased
3	Mutagenesis of the central hydrophobic cluster in Ab42 Alzheimer’s peptide	A beta 42 (human beta-amyloid peptide)	1Z0Q A	1 19 LEU	sol / sol	Increased	8.87192	Increased
3	Mutagenesis of the central hydrophobic cluster in Ab42 Alzheimer’s peptide	A beta 42 (human beta-amyloid peptide)	1Z0Q A	1 19 LYS	sol / sol	Increased	6.98827	Increased
3	Mutagenesis of the central hydrophobic cluster in Ab42 Alzheimer’s peptide	A beta 42 (human beta-amyloid peptide)	1Z0Q A	1 19 MET	sol / sol	Increased	12.2504	Increased
3	Mutagenesis of the central hydrophobic cluster in Ab42 Alzheimer’s peptide	A beta 42 (human beta-amyloid peptide)	1Z0Q A	1 19 PRO	sol / sol	Increased	13.9504	Increased
3	Mutagenesis of the central hydrophobic cluster in Ab42 Alzheimer’s peptide	A beta 42 (human beta-amyloid peptide)	1Z0Q A	1 19 SER	sol / sol	Increased	18.7676	Increased
3	Mutagenesis of the central hydrophobic cluster in Ab42 Alzheimer’s peptide	A beta 42 (human beta-amyloid peptide)	1Z0Q A	1 19 THR	sol / sol	Increased	9.56923	Increased
3	Mutagenesis of the central hydrophobic cluster in Ab42 Alzheimer’s peptide	A beta 42 (human beta-amyloid peptide)	1Z0Q A	1 19 TRP	sol / sol	Increased	13.2377	Increased
3	Mutagenesis of the central hydrophobic cluster in Ab42 Alzheimer’s peptide	A beta 42 (human beta-amyloid peptide)	1Z0Q A	1 19 TYR	sol / sol	Increased	11.3662	Increased
3	Mutagenesis of the central hydrophobic cluster in Ab42 Alzheimer’s peptide	A beta 42 (human beta-amyloid peptide)	1Z0Q A	1 19 VAL	sol / sol	Increased	6.14978	Increased
4	Effects of @6 Aromatic Amino Acids on Polymerization and Solubility of Recombinant Hemoglobins Made in Yeast	Hemoglobin	2D60 B	1 6 LEU	sol / sol	Decreased	8.18936	Increased
4	Effects of @6 Aromatic Amino Acids on Polymerization and Solubility of Recombinant Hemoglobins Made in Yeast	Hemoglobin	2D60 B	1 6 PHE	sol / sol	Increased	8.07096	Increased
4	Effects of @6 Aromatic Amino Acids on Polymerization and Solubility of Recombinant Hemoglobins Made in Yeast	Hemoglobin	2D60 B	1 6 TRP	sol / sol	Increased	8.01138	Increased
5	Genetic selection for protein solubility enabled by the folding quality control feature of the twin-arginine translocation pathway	A beta 42 (human beta-amyloid peptide)	1Z0Q A	1 32 SER	sol / sol	Decreased	14.8415	Increased
5	Genetic selection for protein solubility enabled by the folding quality control feature of the twin-arginine translocation pathway	A beta 42 (human beta-amyloid peptide)	1Z0Q A	1 34 PRO	sol / sol	Increased	14.424	Increased
5	Genetic selection for protein solubility enabled by the folding quality control feature of the twin-arginine translocation pathway	A beta 42 (human beta-amyloid peptide)	1Z0Q A	2 19 SER 34 PRO	sol / sol	Increased	30.8788	Increased
5	Genetic selection for protein solubility enabled by the folding quality control feature of the twin-arginine translocation pathway	A beta 42 (human beta-amyloid peptide)	1Z0Q A	3 12 ALA 32 THR 34 PRO	sol / sol	Increased	30.9517	Increased
5	Genetic selection for protein solubility enabled by the folding quality control feature of the twin-arginine translocation pathway	A beta 42 (human beta-amyloid peptide)	1Z0Q A	4 12 GLU 18 GLU 35 THR 41 ASN	sol / sol	Increased	23.9703	Increased
5	Genetic selection for protein solubility enabled by the folding quality control feature of the twin-arginine translocation pathway	A beta 42 (human beta-amyloid peptide)	1Z0Q A	4 4 ILE 8 PRO 24 ALA 34 PRO	sol / sol	Increased	57.2145	Increased
5	Genetic selection for protein solubility enabled by the folding quality control feature of the twin-arginine translocation pathway	A beta 42 (human beta-amyloid peptide)	1Z0Q A	5 6 GLN 12 ALA 24 ALA 32 MET 36 GLY	sol / sol	Increased	68.0797	Increased
6	Isolation of viral coat protein mutants with altered assembly and aggregation properties	MS2 Coat Protein (viral)	1MSC A	1 104 VAL	sol / sol	Decreased	-10.643	Decreased
6	Isolation of viral coat protein mutants with altered assembly and aggregation properties	MS2 Coat Protein (viral)	1MSC A	1 107 THR	sol / sol	Decreased	-7.22494	Decreased
6	Isolation of viral coat protein mutants with altered assembly and aggregation properties	MS2 Coat Protein (viral)	1MSC A	1 109 LEU	sol / sol	Decreased	-24.9485	Decreased
6	Isolation of viral coat protein mutants with altered assembly and aggregation properties	MS2 Coat Protein (viral)	1MSC A	1 27 SER	sol / sol	Decreased	-6.67437	Decreased
6	Isolation of viral coat protein mutants with altered assembly and aggregation properties	MS2 Coat Protein (viral)	1MSC A	2 26 THR 118 PHE	sol / sol	Decreased	-12.4981	Decreased
6	Isolation of viral coat protein mutants with altered assembly and aggregation properties	MS2 Coat Protein (viral)	1MSC A	2 48 ALA 109 HIS	sol / sol	Decreased	-14.6318	Decreased
6	Isolation of viral coat protein mutants with altered assembly and aggregation properties	MS2 Coat Protein (viral)	1MSC A	3 4 SER 32 ARG 50 ARG	sol / sol	Decreased	-43.0612	Decreased
6	Isolation of viral coat protein mutants with altered assembly and aggregation properties	MS2 Coat Protein (viral)	1MSC A	4 24 SER 46 ARG 96 VAL 116 SER	sol / sol	Decreased	-39.4835	Decreased
6	Isolation of viral coat protein mutants with altered assembly and aggregation properties	MS2 Coat Protein (viral)	1MSC A	4 61 GLU 103 PHE 106 ARG 129 HIS	sol / sol	Decreased	-44.6831	Decreased
6	Isolation of viral coat protein mutants with altered assembly and aggregation properties	MS2 Coat Protein (viral)	1MSC A	5 21 SER 24 ASP 40 ARG 46 TYR 79 ALA	sol / sol	Decreased	-49.2314	Decreased
6	Isolation of viral coat protein mutants with altered assembly and aggregation properties	MS2 Coat Protein (viral)	1MSC A	5 6 LEU 12 ASP 33 THR 56 CYS 95 LEU	sol / sol	Decreased	-54.9446	Decreased
6	Isolation of viral coat protein mutants with altered assembly and aggregation properties	MS2 Coat Protein (viral)	1MSC A	7 12 ASP 34 GLY 52 PRO 92 MET 101 ARG 109 LEU 120 THR	sol / sol	Decreased	-69.9804	Decreased
6	Isolation of viral coat protein mutants with altered assembly and aggregation properties	MS2 Coat Protein (viral)	1MSC A	9 15 ASN 24 SER 29 ALA 32 CYS 45 SER 60 THR 98 TYR 104 ASN 126 PRO	sol / sol	Decreased	-110.613	Decreased
7	Improved solubility of TEV protease by directed evolution	TEV Protease (tobacco etch virus) (NOTE S219N MUTATION)	1LVM A	3 17 SER 68 ASP 77 VAL	sol / sol	Increased	53.4984	Increased
7	Improved solubility of TEV protease by directed evolution	TEV Protease (tobacco etch virus) (NOTE S219N MUTATION)	1LVM A	2 17 SER 80 SER	sol / sol	Increased	60.3327	Increased
8	Understanding the relationship between the primary structure of proteins and its propensity to be soluble on overexpression in Escherichia coli.	Human HIV type 1 integrase	1BIZ A	1 131 ALA	sol / sol	Increased	0.720313	Increased
8	Understanding the relationship between the primary structure of proteins and its propensity to be soluble on overexpression in Escherichia coli.	Human HIV type 1 integrase	1BIZ A	1 165 LYS	sol / sol	Increased	-0.478785	Decreased
8	Understanding the relationship between the primary structure of proteins and its propensity to be soluble on overexpression in Escherichia coli.	Colicin A	1COL A	1 140 CYS	sol / sol	Decreased	-3.89346	Decreased	decreased
8	Understanding the relationship between the primary structure of proteins and its propensity to be soluble on overexpression in Escherichia coli.	Colicin A	1COL A	1 140 LEU	sol / sol	Decreased	-3.89346	Decreased	decreased
8	Understanding the relationship between the primary structure of proteins and its propensity to be soluble on overexpression in Escherichia coli.	Colicin A	1COL A	1 140 LYS	sol / sol	Decreased	-3.89346	Decreased	decreased
8	Understanding the relationship between the primary structure of proteins and its propensity to be soluble on overexpression in Escherichia coli.	Colicin A	1COL A	1 140 PHE	sol / sol	Increased	5.65395	Increased
8	Understanding the relationship between the primary structure of proteins and its propensity to be soluble on overexpression in Escherichia coli.	Colicin A	1COL A	2 130 PHE 140 PHE	sol / sol	Decreased	-93.7907	Decreased
8	Understanding the relationship between the primary structure of proteins and its propensity to be soluble on overexpression in Escherichia coli.	Colicin A	1COL A	2 86 PHE 140 PHE	sol / sol	Decreased	-78.97	Decreased
8	Understanding the relationship between the primary structure of proteins and its propensity to be soluble on overexpression in Escherichia coli.	Colicin A	1COL A	3 86 PHE 130 PHE 140 PHE	sol / sol	Decreased	-185.41	Decreased
8	Understanding the relationship between the primary structure of proteins and its propensity to be soluble on overexpression in Escherichia coli.	Basic fibroblast growth factor	1FGA A	1 26 SER	sol / sol	Decreased	-2.59446	Decreased
8	Understanding the relationship between the primary structure of proteins and its propensity to be soluble on overexpression in Escherichia coli.	Basic fibroblast growth factor	1FGA A	1 70 SER	sol / sol	Decreased	-11.4481	Decreased
8	Understanding the relationship between the primary structure of proteins and its propensity to be soluble on overexpression in Escherichia coli.	Basic fibroblast growth factor	1FGA A	1 93 SER	sol / sol	Decreased	1.2167	Increased
8	Understanding the relationship between the primary structure of proteins and its propensity to be soluble on overexpression in Escherichia coli.	Chimera of human liver cytosolic & mitochondrial isozymes of aldehyde dehydrogenase	1NZX A	1 104 THR	sol / sol	Increased	5.59791	Increased
8	Understanding the relationship between the primary structure of proteins and its propensity to be soluble on overexpression in Escherichia coli.	Chimera of human liver cytosolic & mitochondrial isozymes of aldehyde dehydrogenase	1NZX A	1 19 TYR	sol / sol	Decreased	6.47514	Increased
8	Understanding the relationship between the primary structure of proteins and its propensity to be soluble on overexpression in Escherichia coli.	Chimera of human liver cytosolic & mitochondrial isozymes of aldehyde dehydrogenase	1NZX A	1 203 HIS	sol / sol	Increased	6.1842	Increased
8	Understanding the relationship between the primary structure of proteins and its propensity to be soluble on overexpression in Escherichia coli.	Galactokinase	1WUU A	1 198 VAL	sol / sol	Decreased	15.2717	Increased
8	Understanding the relationship between the primary structure of proteins and its propensity to be soluble on overexpression in Escherichia coli.	Galactokinase	1WUU A	1 28 LYS	sol / sol	Decreased	-29.8943	Decreased
8	Understanding the relationship between the primary structure of proteins and its propensity to be soluble on overexpression in Escherichia coli.	Human galactokinase	1WUU A	1 28 THR	sol / sol	Decreased	-21.8171	Decreased
8	Understanding the relationship between the primary structure of proteins and its propensity to be soluble on overexpression in Escherichia coli.	Human galactokinase	1WUU A	1 288 MET	sol / sol	Decreased	-28.6353	Decreased
8	Understanding the relationship between the primary structure of proteins and its propensity to be soluble on overexpression in Escherichia coli.	Human galactokinase	1WUU A	1 32 MET	sol / sol	Decreased	-20.1965	Decreased
8	Understanding the relationship between the primary structure of proteins and its propensity to be soluble on overexpression in Escherichia coli.	Galactokinase	1WUU A	1 346 SER	sol / sol	Decreased	-9.59315	Decreased
8	Understanding the relationship between the primary structure of proteins and its propensity to be soluble on overexpression in Escherichia coli.	Galactokinase	1WUU A	1 349 SER	sol / sol	Decreased	-7.39915	Decreased
8	Understanding the relationship between the primary structure of proteins and its propensity to be soluble on overexpression in Escherichia coli.	Human galactokinase	1WUU A	1 36 ARG	sol / sol	Decreased	-56.0615	Decreased
8	Understanding the relationship between the primary structure of proteins and its propensity to be soluble on overexpression in Escherichia coli.	Human galactokinase	1WUU A	1 384 PRO	sol / sol	Decreased	-1.42548	Decreased
8	Understanding the relationship between the primary structure of proteins and its propensity to be soluble on overexpression in Escherichia coli.	Galactokinase	1WUU A	1 44 TYR	sol / sol	Decreased	-9.20308	Decreased
8	Understanding the relationship between the primary structure of proteins and its propensity to be soluble on overexpression in Escherichia coli.	Galactokinase	1WUU A	1 68 CYS	sol / sol	Decreased	8.49219	Increased
9	Amino Acid Substitutions affecting protein solubility	Colicin A	1COL A	2 113 PHE 140 CYS	sol / sol	Increased	46.2463	Increased
9	Amino Acid Substitutions affecting protein solubility	Colicin A	1COL A	2 113 PHE 140 LEU	sol / sol	Increased	46.4483	Increased
9	Amino Acid Substitutions affecting protein solubility	Colicin A	1COL A	2 113 PHE 140 LYS	sol / sol	Increased	45.5561	Increased
9	Amino Acid Substitutions affecting protein solubility	FOP	2D68 A	1 104 MET	sol / no info	Decreased	10.7025	Increased
9	Amino Acid Substitutions affecting protein solubility	FOP	2D68 A	1 127 MET	sol / no info	Decreased	-6.24407	Decreased
9	Amino Acid Substitutions affecting protein solubility	FOP	2D68 A	1 63 MET	sol / no info	Decreased	-1.72159	Decreased
9	Amino Acid Substitutions affecting protein solubility	FOP	2D68 A	1 69 MET	sol / no info	Decreased	-5.9161	Decreased
9	Amino Acid Substitutions affecting protein solubility	FOP	2D68 A	1 74 PHE	sol / no info	Decreased	-5.02962	Decreased
9	Amino Acid Substitutions affecting protein solubility	FOP	2D68 A	1 87 MET	sol / no info	Decreased	-3.62853	Decreased
9	Amino Acid Substitutions affecting protein solubility	FOP	2D68 A	1 90 ALA	sol / no info	Decreased	-24.2275	Decreased
9	Amino Acid Substitutions affecting protein solubility	FOP	2D68 A	1 97 ALA	sol / no info	Decreased	-11.8352	Decreased
9	Amino Acid Substitutions affecting protein solubility	FOP	2D68 A	2 90 ALA 97 ALA	sol / no info	Decreased	-45.3152	Decreased
9	Amino Acid Substitutions affecting protein solubility	Human alpha-1 proteinase inhibitor	8API A	1 358 LEU	sol / sol	Decreased	15.7884	Increased
9	Amino Acid Substitutions affecting protein solubility	Human alpha-1 proteinase inhibitor	8API A	2 345 LEU 358 ARG	sol / sol	Decreased	-0.783976	Decreased
9	Amino Acid Substitutions affecting protein solubility	Human alpha-1 proteinase inhibitor	8API A	2 351 GLU 358 ARG	sol / sol	Increased	-31.6774	Decreased
9	Amino Acid Substitutions affecting protein solubility	Human Interleukin 1 Beta	9ILB A	1 10 ASN	sol / sol	Decreased	41.0273	Increased
9	Amino Acid Substitutions affecting protein solubility	Human Interleukin 1 Beta	9ILB A	1 10 ASP	sol / no info	Decreased	38.4326	Increased
9	Amino Acid Substitutions affecting protein solubility	Human Interleukin 1 Beta	9ILB A	1 10 THR	sol / no info	Increased	-44.0456	Decreased
9	Amino Acid Substitutions affecting protein solubility	Human Interleukin 1 Beta	9ILB A	1 97 ARG	sol / sol	Increased	-5.7612	Decreased	decreased
9	Amino Acid Substitutions affecting protein solubility	Human Interleukin 1 Beta	9ILB A	1 97 GLY	sol / no info	Decreased	1.52696	Increased	decreased
9	Amino Acid Substitutions affecting protein solubility	Human Interleukin 1 Beta	9ILB A	1 97 VAL	sol / no info	Decreased	0.451597	Increased	decreased
10	A simple dual selection for functionally active mutants of Plasmodium falciparum dihydrofolate reductase with improved solubility	Plasmodium falciparum dihydrofolate reductase	1J3I A	1 27 GLU	sol / sol	Increased	-3.67386	Decreased
10	A simple dual selection for functionally active mutants of Plasmodium falciparum dihydrofolate reductase with improved solubility	Plasmodium falciparum dihydrofolate reductase	1J3I A	2 35 GLN 37 ARG	sol / sol	Increased	55.4803	Increased
10	A simple dual selection for functionally active mutants of Plasmodium falciparum dihydrofolate reductase with improved solubility	Plasmodium falciparum dihydrofolate reductase	1J3I A	2 35 GLY 37 LEU	sol / sol	Increased	43.0026	Increased
10	A simple dual selection for functionally active mutants of Plasmodium falciparum dihydrofolate reductase with improved solubility	Plasmodium falciparum dihydrofolate reductase	1J3I A	2 35 LEU 37 ARG	sol / sol	Increased	59.2751	Increased
10	A simple dual selection for functionally active mutants of Plasmodium falciparum dihydrofolate reductase with improved solubility	Plasmodium falciparum dihydrofolate reductase	1J3I A	2 35 LEU 37 THR	sol / sol	Increased	43.3431	Increased
11	A simple in vivo assay for increased protein solubility	HIV integrase	1BIZ A	1 185 ASN	sol / sol	Decreased	-6.19621	Decreased
11	A simple in vivo assay for increased protein solubility	HIV integrase	1BIZ A	1 185 ASP	sol / sol	Decreased	-6.10164	Decreased
11	A simple in vivo assay for increased protein solubility	HIV integrase	1BIZ A	1 185 ILE	sol / sol	Decreased	-9.75302	Decreased
11	A simple in vivo assay for increased protein solubility	HIV integrase	1BIZ A	1 185 LEU	sol / sol	Decreased	-6.60684	Decreased
11	A simple in vivo assay for increased protein solubility	HIV integrase	1BIZ A	1 185 PHE	sol / not sol	Decreased	-7.54104	Decreased
11	A simple in vivo assay for increased protein solubility	HIV integrase	1BIZ A	1 185 VAL	sol / sol	Decreased	-10.6372	Decreased
12	Purification, crystallization and preliminary X-ray diffraction analysis of the phage T4 vertex protein gp24 and its mutant forms	GP24	1YUE A	2 89 ALA 90 ALA	sol / no info	Decreased	-2.82867	Decreased
13	Functional glycan-free adhesion domain of human cell surface receptor CD58: design, production and NMR studies	CD58	1CI5 A	6 21 VAL 85 THR 1 PHE 9 VAL 58 VAL 93 LEU	sol / sol	Decreased	-5.1214	Decreased
14	Protein solubility and folding monitored in vivo by structural complementation of a genetic marker protein	genetic marker protein	1JW4 A	1 232 GLU	sol / sol	Decreased	-27.9677	Decreased	decreased
14	Protein solubility and folding monitored in vivo by structural complementation of a genetic marker protein	genetic marker protein	1JW4 A	1 242 GLU	sol / not sol	Decreased	-23.9496	Decreased	decreased
14	Protein solubility and folding monitored in vivo by structural complementation of a genetic marker protein	genetic marker protein	1JW4 A	1 317 GLU	sol / sol	Decreased	-19.0017	Decreased	decreased
14	Protein solubility and folding monitored in vivo by structural complementation of a genetic marker protein	Maltose Binding Protein	1JW4 A	2 32 ASP 33 PRO	sol / no info	Decreased	-8.3292	Decreased
15	Extensive mutagenesis experiments corroborate a structural model for the DNA deaminase domain of APOBEC3G	APOBEC3G	3IQS A	1 234 ALA	sol / sol	Increased	13.3716	Increased
15	Extensive mutagenesis experiments corroborate a structural model for the DNA deaminase domain of APOBEC3G	APOBEC3G	3IQS A	1 235 ALA	sol / sol	Increased	12.9346	Increased
15	Extensive mutagenesis experiments corroborate a structural model for the DNA deaminase domain of APOBEC3G	APOBEC3G	3IQS A	1 241 ALA	sol / sol	Increased	0.355699	Increased
15	Extensive mutagenesis experiments corroborate a structural model for the DNA deaminase domain of APOBEC3G	APOBEC3G	3IQS A	1 253 ALA	sol / sol	Increased	-2.37636	Decreased
15	Extensive mutagenesis experiments corroborate a structural model for the DNA deaminase domain of APOBEC3G	APOBEC3G	3IQS A	1 260 ALA	sol / sol	Decreased	-0.341661	Decreased
15	Extensive mutagenesis experiments corroborate a structural model for the DNA deaminase domain of APOBEC3G	APOBEC3G	3IQS A	1 261 ALA	sol / sol	Decreased	-7.57178	Decreased
15	Extensive mutagenesis experiments corroborate a structural model for the DNA deaminase domain of APOBEC3G	APOBEC3G	3IQS A	1 269 ALA	sol / sol	Decreased	-22.2912	Decreased
15	Extensive mutagenesis experiments corroborate a structural model for the DNA deaminase domain of APOBEC3G	APOBEC3G	3IQS A	1 281 ALA	sol / sol	Decreased	-18.9553	Decreased
15	Extensive mutagenesis experiments corroborate a structural model for the DNA deaminase domain of APOBEC3G	APOBEC3G	3IQS A	1 288 ALA	sol / sol	Decreased	-19.6889	Decreased
15	Extensive mutagenesis experiments corroborate a structural model for the DNA deaminase domain of APOBEC3G	APOBEC3G	3IQS A	1 308 ALA	sol / sol	Decreased	-11.8402	Decreased
15	Extensive mutagenesis experiments corroborate a structural model for the DNA deaminase domain of APOBEC3G	APOBEC3G	3IQS A	1 371 ALA	sol / sol	Increased	-3.87217	Decreased
