# Supplementary material for: Scoring function to predict solubility mutagenesis
Source: Algorithms Mol Biol. 2010 Oct 7;5:33. doi: 10.1186/1748-7188-5-33 (PMC2958853; doi:10.1186/1748-7188-5-33)
Supplement: Additional file 3 — Cross validation across sequentially diverse folds. Divisions of the dataset into 19, 30, 50, and 70 folds based on sequence similarity of the mutants. Analyses of predictions using LP, SVM, and Lasso methods for each division. Accuracy and MCC of predictions reported for each case. Also included is the comparison of solubility changes to changes in average hydrophobicity values. Format: Excel file. [file 1748-7188-5-33-S3.XLS]

## Sheet: LOProtein
PDB	Mutation	Increase(1) or Decrease(2)	Mutation	Folds	LP Pred score	LP prediction Inc(1) or Dec(2)	Correct?	SVM pred	Correct?	Lasso Pred	Correct?
1BIZ A	1 131 A	1	1 131 ALA	1	0.352766	1	II	2	ID	2	ID
1BIZ A	1 165 K	2	1 165 LYS	1	-6.58246	2	DD	2	DD	2	DD
1BIZ A	1 185 D	2	1 185 ASP	1	6.77191	1	DI	1	DI	2	DD
1BIZ A	1 185 F	2	1 185 PHE	1	-4.0778	2	DD	1	DI	2	DD
1BIZ A	1 185 I	2	1 185 ILE	1	-0.731576	2	DD	1	DI	2	DD
1BIZ A	1 185 L	2	1 185 LEU	1	-1.09291	2	DD	2	DD	2	DD
1BIZ A	1 185 N	2	1 185 ASN	1	1.838	1	DI	1	DI	2	DD
1BIZ A	1 185 V	1	1 185 VAL	1	-1.83142	2	ID	1	II	2	ID
1CI5 A	6 21 V 85 T 1 F 9 V 58 V 93 L	2	6 21 VAL 85 THR 1 PHE 9 VAL 58 VAL 93 LEU	2	2.45758	1	DI	2	DD	2	DD
1COL A	1 140 C	2	1 140 CYS	3	0.711161	1	DI	2	DD	2	DD
1COL A	1 140 F	2	1 140 PHE	3	-9.96861	2	DD	2	DD	2	DD
1COL A	1 140 K	2	1 140 LYS	3	-18.8112	2	DD	2	DD	2	DD
1COL A	1 140 L	1	1 140 LEU	3	-16.0368	2	ID	2	ID	2	ID
1COL A	2 113 F 140 C	2	2 113 PHE 140 CYS	3	0.648544	1	DI	2	DD	2	DD
1COL A	2 113 F 140 K	2	2 113 PHE 140 LYS	3	-16.843	2	DD	2	DD	2	DD
1COL A	2 113 F 140 L	2	2 113 PHE 140 LEU	3	-16.7427	2	DD	2	DD	2	DD
1COL A	2 130 F 140 F	1	2 130 PHE 140 PHE	3	-20.6932	2	ID	2	ID	2	ID
1COL A	2 86 F 140 F	1	2 86 PHE 140 PHE	3	-21.3188	2	ID	2	ID	2	ID
1COL A	3 86 F 130 F 140 F	1	3 86 PHE 130 PHE 140 PHE	3	-32.0434	2	ID	2	ID	2	ID
1FGA A	1 26 S	2	1 26 SER	4	3.19896	1	DI	2	DD	2	DD
1FGA A	1 70 S	2	1 70 SER	4	-8.70948	2	DD	2	DD	2	DD
1FGA A	1 93 S	1	1 93 SER	4	2.42225	1	II	2	ID	2	ID
1J3I A	1 27 E	1	1 27 GLU	5	-1.79321	2	ID	2	ID	2	ID
1J3I A	2 35 G 37 L	1	2 35 GLY 37 LEU	5	-0.737445	2	ID	2	ID	2	ID
1J3I A	2 35 L 37 R	1	2 35 LEU 37 ARG	5	-10.0786	2	ID	2	ID	2	ID
1J3I A	2 35 L 37 T	1	2 35 LEU 37 THR	5	-3.89333	2	ID	2	ID	2	ID
1J3I A	2 35 Q 37 R	1	2 35 GLN 37 ARG	5	-4.72326	2	ID	2	ID	2	ID
1JW4 A	1 232 E	2	1 232 GLU	6	-12.2418	2	DD	2	DD	2	DD
1JW4 A	1 242 E	1	1 242 GLU	6	-8.36985	2	ID	2	ID	2	ID
1JW4 A	1 317 E	1	1 317 GLU	6	-9.35191	2	ID	2	ID	2	ID
1JW4 A	2 32 D 33 P	1	2 32 ASP 33 PRO	6	0.842657	1	II	2	ID	2	ID
1LVM A	2 17 S 80 S	1	3 17 SER 68 ASP 77 VAL	7	-10.9227	2	ID	1	II	2	ID
1LVM A	3 17 S 68 D 77 V	1	2 17 SER 80 SER	7	-9.03389	2	ID	1	II	2	ID
1MSC A	1 104 V	2	1 104 VAL	8	1.09526	1	DI	1	DI	2	DD
1MSC A	1 107 T	2	1 107 THR	8	5.40412	1	DI	2	DD	2	DD
1MSC A	1 109 L	2	1 109 LEU	8	-1.92036	2	DD	2	DD	2	DD
1MSC A	1 27 S	2	1 27 SER	8	-0.536671	2	DD	2	DD	2	DD
1MSC A	2 26 T 118 F	2	2 26 THR 118 PHE	8	-3.17409	2	DD	2	DD	2	DD
1MSC A	2 48 A 109 H	2	2 48 ALA 109 HIS	8	0.16035	1	DI	2	DD	2	DD
1MSC A	3 4 S 32 R 50 R	2	3 4 SER 32 ARG 50 ARG	8	-11.3742	2	DD	2	DD	2	DD
1MSC A	4 24 S 46 R 96 V 116 S	2	4 24 SER 46 ARG 96 VAL 116 SER	8	6.86987	1	DI	1	DI	2	DD
1MSC A	4 61 E 103 F 106 R 129 H	1	4 61 GLU 103 PHE 106 ARG 129 HIS	8	-1.44544	2	ID	2	ID	2	ID
1MSC A	5 21 S 24 D 40 R 46 Y 79 A	2	5 21 SER 24 ASP 40 ARG 46 TYR 79 ALA	8	1.47794	1	DI	2	DD	2	DD
1MSC A	5 6 L 12 D 33 T 56 C 95 L	1	5 6 LEU 12 ASP 33 THR 56 CYS 95 LEU	8	-14.6626	2	ID	2	ID	2	ID
1MSC A	7 12 D 34 G 52 P 92 M 101 R 109 L 120 T	1	7 12 ASP 34 GLY 52 PRO 92 MET 101 ARG 109 LEU 120 THR	8	-0.139381	2	ID	1	II	2	ID
1MSC A	9 15 N 24 S 29 A 32 C 45 S 60 T 98 Y 104 N 126 P	1	9 15 ASN 24 SER 29 ALA 32 CYS 45 SER 60 THR 98 TYR 104 ASN 126 PRO	8	-8.02455	2	ID	2	ID	2	ID
1NZX A	1 104 T	1	1 104 THR	9	-5.4417	2	ID	2	ID	2	ID
1NZX A	1 19 Y	2	1 19 TYR	9	-3.72676	2	DD	2	DD	2	DD
1NZX A	1 203 H	1	1 203 HIS	9	3.87885	1	II	2	ID	2	ID
1RGG A	1 76 A	2	1 76 ALA	10	0.88506	1	DI	1	DI	2	DD
1RGG A	1 76 C	2	1 76 CYS	10	0.486547	1	DI	1	DI	2	DD
1RGG A	1 76 D	2	1 76 ASP	10	1.93819	1	DI	1	DI	2	DD
1RGG A	1 76 E	2	1 76 GLU	10	-0.11347	2	DD	2	DD	2	DD
1RGG A	1 76 F	1	1 76 PHE	10	-0.37011	2	ID	1	II	2	ID
1RGG A	1 76 G	1	1 76 GLY	10	1.12391	1	II	1	II	2	ID
1RGG A	1 76 H	1	1 76 HIS	10	0.84402	1	II	1	II	2	ID
1RGG A	1 76 I	1	1 76 ILE	10	0.669965	1	II	1	II	2	ID
1RGG A	1 76 K	2	1 76 LYS	10	1.21358	1	DI	1	DI	2	DD
1RGG A	1 76 L	2	1 76 LEU	10	1.79802	1	DI	1	DI	2	DD
1RGG A	1 76 M	2	1 76 MET	10	0.744417	1	DI	1	DI	2	DD
1RGG A	1 76 N	2	1 76 ASN	10	2.47507	1	DI	1	DI	2	DD
1RGG A	1 76 P	2	1 76 PRO	10	3.83997	1	DI	1	DI	2	DD
1RGG A	1 76 R	2	1 76 ARG	10	1.11012	1	DI	1	DI	2	DD
1RGG A	1 76 S	2	1 76 SER	10	-0.498843	2	DD	2	DD	2	DD
1RGG A	1 76 V	1	1 76 VAL	10	1.51974	1	II	1	II	2	ID
1RGG A	1 76 W	1	1 76 TRP	10	0.734868	1	II	2	ID	2	ID
1WUU A	1 198 V	2	1 198 VAL	11	-5.01837	2	DD	2	DD	2	DD
1WUU A	1 28 K	2	1 28 LYS	11	-15.4568	2	DD	2	DD	2	DD
1WUU A	1 28 T	2	1 28 THR	11	5.11416	1	DI	2	DD	2	DD
1WUU A	1 288 M	2	1 288 MET	11	-6.5037	2	DD	2	DD	2	DD
1WUU A	1 32 M	2	1 32 MET	11	-16.1759	2	DD	2	DD	2	DD
1WUU A	1 346 S	2	1 346 SER	11	-3.58097	2	DD	2	DD	2	DD
1WUU A	1 349 S	2	1 349 SER	11	-1.26604	2	DD	2	DD	2	DD
1WUU A	1 36 R	2	1 36 ARG	11	-56.0615	2	DD	2	DD	2	DD
1WUU A	1 384 P	2	1 384 PRO	11	-4.6216	2	DD	2	DD	2	DD
1WUU A	1 44 Y	2	1 44 TYR	11	-8.40179	2	DD	2	DD	2	DD
1WUU A	1 68 C	2	1 68 CYS	11	2.20327	1	DI	2	DD	2	DD
1YUE A	2 89 A 90 A	2	2 89 ALA 90 ALA	12	-2.51316	2	DD	2	DD	2	DD
1Z0Q A	1 19 A	1	1 19 ALA	13	-1.73167	2	ID	2	ID	2	ID
1Z0Q A	1 19 C	1	1 19 CYS	13	-1.24673	2	ID	2	ID	2	ID
1Z0Q A	1 19 D	1	1 19 ASP	13	0.052453	1	II	2	ID	2	ID
1Z0Q A	1 19 E	1	1 19 GLU	13	1.48795	1	II	2	ID	2	ID
1Z0Q A	1 19 G	1	1 19 GLY	13	-1.08537	2	ID	2	ID	2	ID
1Z0Q A	1 19 H	1	1 19 HIS	13	1.44415	1	II	2	ID	2	ID
1Z0Q A	1 19 I	1	1 19 ILE	13	-5.94106	2	ID	2	ID	2	ID
1Z0Q A	1 19 K	1	1 19 LYS	13	1.90479	1	II	2	ID	2	ID
1Z0Q A	1 19 L	1	1 19 LEU	13	1.47459	1	II	2	ID	2	ID
1Z0Q A	1 19 M	1	1 19 MET	13	1.78544	1	II	2	ID	2	ID
1Z0Q A	1 19 N	1	1 19 ASN	13	-0.326056	2	ID	2	ID	2	ID
1Z0Q A	1 19 P	1	1 19 PRO	13	0.869098	1	II	2	ID	2	ID
1Z0Q A	1 19 Q	1	1 19 GLN	13	2.06801	1	II	2	ID	2	ID
1Z0Q A	1 19 R	1	1 19 ARG	13	4.39038	1	II	2	ID	2	ID
1Z0Q A	1 19 S	2	1 19 SER	13	-0.559134	2	DD	2	DD	2	DD
1Z0Q A	1 19 T	1	1 19 THR	13	-1.34259	2	ID	2	ID	2	ID
1Z0Q A	1 19 V	1	1 19 VAL	13	2.02859	1	II	2	ID	2	ID
1Z0Q A	1 19 W	1	1 19 TRP	13	-0.897136	2	ID	2	ID	2	ID
1Z0Q A	1 19 Y	1	1 19 TYR	13	0.663913	1	II	2	ID	2	ID
1Z0Q A	1 32 S	1	1 32 SER	13	2.10061	1	II	1	II	2	ID
1Z0Q A	1 34 P	1	1 34 PRO	13	-0.323114	2	ID	2	ID	2	ID
1Z0Q A	2 19 S 34 P	2	2 19 SER 34 PRO	13	-0.882248	2	DD	2	DD	2	DD
1Z0Q A	3 12 A 32 T 34 P	2	3 12 ALA 32 THR 34 PRO	13	3.84931	1	DI	2	DD	2	DD
1Z0Q A	4 12 E 18 E 35 T 41 N	2	4 12 GLU 18 GLU 35 THR 41 ASN	13	-11.8762	2	DD	2	DD	2	DD
1Z0Q A	4 4 I 8 P 24 A 34 P	2	4 4 ILE 8 PRO 24 ALA 34 PRO	13	8.17981	1	DI	2	DD	2	DD
1Z0Q A	5 6 Q 12 A 24 A 32 M 36 G	2	5 6 GLN 12 ALA 24 ALA 32 MET 36 GLY	13	7.60133	1	DI	2	DD	2	DD
2BND A	1 159 D	2	1 159 ASP	14	1.3994	1	DI	2	DD	2	DD
2D60 B	1 6 F	1	1 6 PHE	15	1.15794	1	II	1	II	2	ID
2D60 B	1 6 L	1	1 6 LEU	15	5.11455	1	II	1	II	2	ID
2D60 B	1 6 W	2	1 6 TRP	15	0.439881	1	DI	1	DI	2	DD
2D68 A	1 104 M	2	1 104 MET	16	6.45339	1	DI	1	DI	2	DD
2D68 A	1 127 M	2	1 127 MET	16	-9.22476	2	DD	2	DD	2	DD
2D68 A	1 63 M	2	1 63 MET	16	-0.892959	2	DD	2	DD	2	DD
2D68 A	1 69 M	2	1 69 MET	16	-5.24254	2	DD	2	DD	2	DD
2D68 A	1 74 F	2	1 74 PHE	16	0.988007	1	DI	1	DI	2	DD
2D68 A	1 87 M	2	1 87 MET	16	-0.515263	2	DD	2	DD	2	DD
2D68 A	1 90 A	2	1 90 ALA	16	2.47273	1	DI	1	DI	2	DD
2D68 A	1 97 A	2	1 97 ALA	16	-2.43106	2	DD	2	DD	2	DD
2D68 A	2 90 A 97 A	2	2 90 ALA 97 ALA	16	0.041682	1	DI	1	DI	2	DD
3IQS A	1 234 A	1	1 234 ALA	17	0.700534	1	II	2	ID	2	ID
3IQS A	1 235 A	1	1 235 ALA	17	-6.56539	2	ID	2	ID	2	ID
3IQS A	1 241 A	1	1 241 ALA	17	-10.0552	2	ID	2	ID	2	ID
3IQS A	1 253 A	1	1 253 ALA	17	-5.27237	2	ID	2	ID	2	ID
3IQS A	1 260 A	2	1 260 ALA	17	7.29184	1	DI	2	DD	2	DD
3IQS A	1 261 A	2	1 261 ALA	17	-1.91548	2	DD	2	DD	2	DD
3IQS A	1 269 A	2	1 269 ALA	17	-4.16709	2	DD	2	DD	2	DD
3IQS A	1 281 A	2	1 281 ALA	17	-7.9734	2	DD	2	DD	2	DD
3IQS A	1 288 A	2	1 288 ALA	17	-10.0547	2	DD	2	DD	2	DD
3IQS A	1 308 A	2	1 308 ALA	17	-1.33045	2	DD	2	DD	2	DD
3IQS A	1 371 A	1	1 371 ALA	17	-7.84598	2	ID	2	ID	2	ID
8API A	1 358 L	2	1 358 LEU	18	9.77481	1	DI	1	DI	2	DD
8API A	2 345 L 358 R	2	2 345 LEU 358 ARG	18	5.60149	1	DI	2	DD	2	DD
8API A	2 351 E 358 R	1	2 351 GLU 358 ARG	18	4.33075	1	II	1	II	2	ID
9ILB A	1 10 D	1	1 10 ASP	19	-16.4151	2	ID	2	ID	2	ID
9ILB A	1 10 N	2	1 10 ASN	19	-11.832	2	DD	2	DD	2	DD
9ILB A	1 10 T	2	1 10 THR	19	-5.36397	2	DD	2	DD	2	DD
9ILB A	1 97 G	2	1 97 GLY	19	-4.43269	2	DD	2	DD	2	DD
9ILB A	1 97 R	2	1 97 ARG	19	-4.82568	2	DD	2	DD	2	DD
9ILB A	1 97 V	1	1 97 VAL	19	-4.5149	2	ID	2	ID	2	ID
							0		0		0
						Accuracy =	0.50365		0.510949		0.569343
							44		57		78
							25		13		0
							34		21		0
							34		46		59
						MCC =	-0.0121686		-0.0560468		N/A

## Sheet: Seq_30folds
PDB	Mutation	Increase(1) or Decrease(2)	Mutation	Folds	LP Pred score	LP prediction Inc(1) or Dec(2)	Correct?	SVM pred	Correct?	Lasso Pred	Correct?
1MSC A	4 61 E 103 F 106 R 129 H	2	4 61 GLU 103 PHE 106 ARG 129 HIS	1	-48.418	2	DD	2	DD	2	DD
1MSC A	1 104 V	2	1 104 VAL	2	-20.8026	2	DD	1	DI	2	DD
1MSC A	1 107 T	2	1 107 THR	2	-4.33707	2	DD	2	DD	2	DD
1MSC A	1 109 L	2	1 109 LEU	2	-28.4861	2	DD	2	DD	2	DD
1MSC A	1 27 S	2	1 27 SER	2	-3.63468	2	DD	2	DD	2	DD
1MSC A	2 26 T 118 F	2	2 26 THR 118 PHE	2	-11.7583	2	DD	2	DD	2	DD
1MSC A	2 48 A 109 H	2	2 48 ALA 109 HIS	2	-16.1138	2	DD	2	DD	2	DD
1MSC A	3 4 S 32 R 50 R	2	3 4 SER 32 ARG 50 ARG	2	-55.1149	2	DD	2	DD	2	DD
1MSC A	4 24 S 46 R 96 V 116 S	2	4 24 SER 46 ARG 96 VAL 116 SER	3	-55.2765	2	DD	2	DD	2	DD
1MSC A	7 12 D 34 G 52 P 92 M 101 R 109 L 120 T	2	7 12 ASP 34 GLY 52 PRO 92 MET 101 ARG 109 LEU 120 THR	4	-86.6467	2	DD	2	DD	2	DD
1MSC A	5 6 L 12 D 33 T 56 C 95 L	2	5 6 LEU 12 ASP 33 THR 56 CYS 95 LEU	5	-62.3738	2	DD	2	DD	2	DD
1MSC A	5 21 S 24 D 40 R 46 Y 79 A	2	5 21 SER 24 ASP 40 ARG 46 TYR 79 ALA	6	-57.5031	2	DD	2	DD	2	DD
1Z0Q A	1 32 S	2	1 32 SER	7	14.8415	1	DI	1	DI	2	DD
1Z0Q A	1 19 A	1	1 19 ALA	8	9.10461	1	II	1	II	1	II
1Z0Q A	1 19 C	1	1 19 CYS	8	6.39804	1	II	2	ID	2	ID
1Z0Q A	1 19 D	1	1 19 ASP	8	7.10919	1	II	2	ID	2	ID
1Z0Q A	1 19 E	1	1 19 GLU	8	6.91293	1	II	2	ID	2	ID
1Z0Q A	1 19 G	1	1 19 GLY	8	6.60701	1	II	2	ID	2	ID
1Z0Q A	1 19 H	1	1 19 HIS	8	6.81295	1	II	2	ID	2	ID
1Z0Q A	1 19 I	1	1 19 ILE	8	4.21732	1	II	2	ID	2	ID
1Z0Q A	1 19 K	1	1 19 LYS	8	0.728019	1	II	2	ID	2	ID
1Z0Q A	1 19 L	1	1 19 LEU	8	5.19867	1	II	2	ID	2	ID
1Z0Q A	1 19 M	2	1 19 MET	8	6.30859	1	DI	2	DD	2	DD
1Z0Q A	1 19 N	1	1 19 ASN	8	3.13883	1	II	2	ID	2	ID
1Z0Q A	1 19 P	1	1 19 PRO	8	7.34812	1	II	2	ID	2	ID
1Z0Q A	1 19 Q	1	1 19 GLN	8	10.8049	1	II	2	ID	2	ID
1Z0Q A	1 19 R	1	1 19 ARG	8	6.57496	1	II	2	ID	2	ID
1Z0Q A	1 19 S	1	1 19 SER	8	2.64043	1	II	2	ID	2	ID
1Z0Q A	1 19 T	1	1 19 THR	8	2.46095	1	II	2	ID	2	ID
1Z0Q A	1 19 V	1	1 19 VAL	8	0.207989	1	II	2	ID	2	ID
1Z0Q A	1 19 W	1	1 19 TRP	8	8.16054	1	II	2	ID	2	ID
1Z0Q A	1 19 Y	1	1 19 TYR	8	6.50138	1	II	2	ID	2	ID
1Z0Q A	1 34 P	1	1 34 PRO	8	11.6581	1	II	1	II	2	ID
1Z0Q A	2 19 S 34 P	1	2 19 SER 34 PRO	8	14.2985	1	II	1	II	2	ID
1Z0Q A	3 12 A 32 T 34 P	1	3 12 ALA 32 THR 34 PRO	9	21.8857	1	II	1	II	2	ID
1MSC A	9 15 N 24 S 29 A 32 C 45 S 60 T 98 Y 104 N 126 P	2	9 15 ASN 24 SER 29 ALA 32 CYS 45 SER 60 THR 98 TYR 104 ASN 126 PRO	10	-129.71	2	DD	2	DD	2	DD
1Z0Q A	4 4 I 8 P 24 A 34 P	1	4 4 ILE 8 PRO 24 ALA 34 PRO	11	64.3415	1	II	1	II	2	ID
1Z0Q A	5 6 Q 12 A 24 A 32 M 36 G	1	5 6 GLN 12 ALA 24 ALA 32 MET 36 GLY	12	55.3954	1	II	1	II	2	ID
1Z0Q A	4 12 E 18 E 35 T 41 N	1	4 12 GLU 18 GLU 35 THR 41 ASN	13	22.9815	1	II	1	II	1	II
1COL A	1 140 C	2	1 140 CYS	14	-20.0944	2	DD	2	DD	2	DD
1COL A	1 140 F	2	1 140 PHE	14	-10.809	2	DD	2	DD	2	DD
1COL A	1 140 K	2	1 140 LYS	14	-5.92093	2	DD	1	DI	2	DD
1COL A	1 140 L	1	1 140 LEU	14	-7.58372	2	ID	2	ID	2	ID
1COL A	2 113 F 140 C	1	2 113 PHE 140 CYS	14	-27.5214	2	ID	2	ID	2	ID
1COL A	2 113 F 140 K	1	2 113 PHE 140 LYS	14	-12.0034	2	ID	2	ID	2	ID
1COL A	2 113 F 140 L	1	2 113 PHE 140 LEU	14	-11.3108	2	ID	2	ID	2	ID
1COL A	2 130 F 140 F	2	2 130 PHE 140 PHE	14	-17.5413	2	DD	2	DD	2	DD
1COL A	2 86 F 140 F	2	2 86 PHE 140 PHE	14	-17.017	2	DD	2	DD	2	DD
1COL A	3 86 F 130 F 140 F	2	3 86 PHE 130 PHE 140 PHE	14	-23.7494	2	DD	2	DD	2	DD
1JW4 A	1 232 E	2	1 232 GLU	15	-8.64595	2	DD	2	DD	2	DD
1JW4 A	1 242 E	2	1 242 GLU	15	-10.0308	2	DD	1	DI	2	DD
1JW4 A	1 317 E	2	1 317 GLU	15	-6.61807	2	DD	2	DD	2	DD
1JW4 A	2 32 D 33 P	2	2 32 ASP 33 PRO	15	-6.18863	2	DD	2	DD	2	DD
2D68 A	1 104 M	2	1 104 MET	16	5.1157	1	DI	1	DI	2	DD
2D68 A	1 127 M	2	1 127 MET	16	-11.0248	2	DD	2	DD	2	DD
2D68 A	1 63 M	2	1 63 MET	16	-1.72159	2	DD	2	DD	2	DD
2D68 A	1 69 M	2	1 69 MET	16	-5.12279	2	DD	2	DD	2	DD
2D68 A	1 74 F	2	1 74 PHE	16	-5.02962	2	DD	1	DI	2	DD
2D68 A	1 87 M	2	1 87 MET	16	-1.46241	2	DD	2	DD	2	DD
2D68 A	1 90 A	2	1 90 ALA	16	2.39387	1	DI	1	DI	2	DD
2D68 A	1 97 A	2	1 97 ALA	16	1.46126	1	DI	1	DI	2	DD
2D68 A	2 90 A 97 A	2	2 90 ALA 97 ALA	16	3.85514	1	DI	1	DI	2	DD
1RGG A	1 76 A	1	1 76 ALA	17	0.88506	1	II	2	ID	2	ID
1RGG A	1 76 C	1	1 76 CYS	17	0.486547	1	II	2	ID	2	ID
1RGG A	1 76 D	1	1 76 ASP	17	1.93819	1	II	2	ID	2	ID
1RGG A	1 76 E	1	1 76 GLU	17	0.308662	1	II	2	ID	2	ID
1RGG A	1 76 F	2	1 76 PHE	17	-0.37011	2	DD	2	DD	2	DD
1RGG A	1 76 G	1	1 76 GLY	17	1.12391	1	II	2	ID	2	ID
1RGG A	1 76 H	1	1 76 HIS	17	0.84402	1	II	2	ID	2	ID
1RGG A	1 76 I	1	1 76 ILE	17	0.669965	1	II	2	ID	2	ID
1RGG A	1 76 K	2	1 76 LYS	17	1.21358	1	DI	2	DD	2	DD
1RGG A	1 76 L	2	1 76 LEU	17	1.79802	1	DI	2	DD	2	DD
1RGG A	1 76 M	1	1 76 MET	17	0.744417	1	II	2	ID	2	ID
1RGG A	1 76 N	2	1 76 ASN	17	2.47507	1	DI	2	DD	2	DD
1RGG A	1 76 P	2	1 76 PRO	17	-1.36143	2	DD	2	DD	2	DD
1RGG A	1 76 R	2	1 76 ARG	17	1.11012	1	DI	2	DD	2	DD
1RGG A	1 76 S	1	1 76 SER	17	1.50402	1	II	2	ID	2	ID
1RGG A	1 76 V	2	1 76 VAL	17	-0.18279	2	DD	2	DD	2	DD
1RGG A	1 76 W	2	1 76 TRP	17	1.68104	1	DI	2	DD	2	DD
1FGA A	1 26 S	2	1 26 SER	18	0.926536	1	DI	2	DD	2	DD
1FGA A	1 70 S	2	1 70 SER	18	-6.57656	2	DD	2	DD	2	DD
1FGA A	1 93 S	2	1 93 SER	18	4.86445	1	DI	2	DD	2	DD
8API A	1 358 L	2	1 358 LEU	19	4.03487	1	DI	1	DI	2	DD
8API A	2 345 L 358 R	2	2 345 LEU 358 ARG	19	8.46766	1	DI	2	DD	2	DD
8API A	2 351 E 358 R	1	2 351 GLU 358 ARG	19	6.55346	1	II	1	II	2	ID
3IQS A	1 234 A	1	1 234 ALA	20	0.573696	1	II	2	ID	2	ID
3IQS A	1 235 A	1	1 235 ALA	20	-2.06283	2	ID	2	ID	2	ID
3IQS A	1 241 A	1	1 241 ALA	20	-5.15966	2	ID	2	ID	2	ID
3IQS A	1 253 A	1	1 253 ALA	20	-5.89754	2	ID	2	ID	2	ID
3IQS A	1 260 A	2	1 260 ALA	20	1.27009	1	DI	1	DI	2	DD
3IQS A	1 261 A	2	1 261 ALA	20	-11.041	2	DD	2	DD	2	DD
3IQS A	1 269 A	2	1 269 ALA	20	-14.0751	2	DD	2	DD	2	DD
3IQS A	1 281 A	2	1 281 ALA	20	-2.69994	2	DD	2	DD	2	DD
3IQS A	1 288 A	2	1 288 ALA	20	-9.69583	2	DD	2	DD	2	DD
3IQS A	1 308 A	2	1 308 ALA	20	2.6882	1	DI	1	DI	2	DD
3IQS A	1 371 A	1	1 371 ALA	20	-8.73821	2	ID	2	ID	2	ID
2D60 B	1 6 F	2	1 6 PHE	21	-2.99828	2	DD	2	DD	2	DD
2D60 B	1 6 L	1	1 6 LEU	21	-4.99719	2	ID	2	ID	2	ID
2D60 B	1 6 W	1	1 6 TRP	21	-4.6625	2	ID	2	ID	2	ID
2BND A	1 159 D	1	1 159 ASP	22	-5.12894	2	ID	2	ID	2	ID
1LVM A	2 17 S 80 S	1	3 17 SER 68 ASP 77 VAL	23	-7.73117	2	ID	1	II	2	ID
1MSC A	3 17 S 68 D 77 V	1	2 17 SER 80 SER	23	-6.07151	2	ID	2	ID	2	ID
1MSC A	6 21 V 85 T 1 F 9 V 58 V 93 L	2	6 21 VAL 85 THR 1 PHE 9 VAL 58 VAL 93 LEU	24	-8.64731	2	DD	2	DD	2	DD
1MSC A	1 10 D	2	1 10 ASP	25	-19.8244	2	DD	2	DD	2	DD
1MSC A	1 10 N	2	1 10 ASN	25	-11.832	2	DD	2	DD	2	DD
1MSC A	1 10 T	1	1 10 THR	25	-12.5378	2	ID	2	ID	2	ID
1MSC A	1 97 G	1	1 97 GLY	25	1.2237	1	II	2	ID	2	ID
1MSC A	1 97 R	2	1 97 ARG	25	0.830706	1	DI	2	DD	2	DD
1MSC A	1 97 V	2	1 97 VAL	25	1.14148	1	DI	2	DD	2	DD
1MSC A	2 89 A 90 A	2	2 89 ALA 90 ALA	26	-4.26591	2	DD	2	DD	2	DD
1MSC A	1 104 T	1	1 104 THR	27	-5.4417	2	ID	2	ID	2	ID
1MSC A	1 19 Y	2	1 19 TYR	27	2.28194	1	DI	2	DD	2	DD
1MSC A	1 203 H	1	1 203 HIS	27	9.29955	1	II	2	ID	2	ID
1Z0Q A	1 131 A	1	1 131 ALA	28	-2.11633	2	ID	2	ID	2	ID
1Z0Q A	1 165 K	1	1 165 LYS	28	-0.459461	2	ID	1	II	2	ID
1Z0Q A	1 185 D	2	1 185 ASP	28	3.58531	1	DI	1	DI	2	DD
1Z0Q A	1 185 F	2	1 185 PHE	28	0.261803	1	DI	1	DI	2	DD
1Z0Q A	1 185 I	2	1 185 ILE	28	0.803764	1	DI	1	DI	2	DD
1Z0Q A	1 185 L	2	1 185 LEU	28	5.23314	1	DI	1	DI	2	DD
1Z0Q A	1 185 N	2	1 185 ASN	28	4.36058	1	DI	1	DI	2	DD
1Z0Q A	1 185 V	2	1 185 VAL	28	-0.950275	2	DD	1	DI	2	DD
1Z0Q A	1 27 E	1	1 27 GLU	29	-1.60655	2	ID	2	ID	2	ID
1Z0Q A	2 35 G 37 L	1	2 35 GLY 37 LEU	29	-4.09657	2	ID	2	ID	2	ID
1Z0Q A	2 35 L 37 R	1	2 35 LEU 37 ARG	29	-15.0425	2	ID	2	ID	2	ID
1Z0Q A	2 35 L 37 T	1	2 35 LEU 37 THR	29	-10.8138	2	ID	2	ID	2	ID
1Z0Q A	2 35 Q 37 R	1	2 35 GLN 37 ARG	29	-8.08238	2	ID	2	ID	2	ID
1Z0Q A	1 198 V	2	1 198 VAL	30	-12.8069	2	DD	2	DD	2	DD
1Z0Q A	1 28 K	2	1 28 LYS	30	-6.38795	2	DD	2	DD	2	DD
1Z0Q A	1 28 T	2	1 28 THR	30	7.15597	1	DI	2	DD	2	DD
1Z0Q A	1 288 M	2	1 288 MET	30	-8.66988	2	DD	2	DD	2	DD
1Z0Q A	1 32 M	2	1 32 MET	30	-17.9215	2	DD	2	DD	2	DD
1Z0Q A	1 346 S	2	1 346 SER	30	-2.50991	2	DD	2	DD	2	DD
1Z0Q A	1 349 S	2	1 349 SER	30	-3.42562	2	DD	2	DD	2	DD
1Z0Q A	1 36 R	2	1 36 ARG	30	-56.0615	2	DD	2	DD	2	DD
1Z0Q A	1 384 P	2	1 384 PRO	30	-14.996	2	DD	2	DD	2	DD
1Z0Q A	1 44 Y	2	1 44 TYR	30	-6.09337	2	DD	2	DD	2	DD
1MSC A	1 68 C	2	1 68 CYS	30	4.80379	1	DI	2	DD	2	DD
							0		0		0
						Accuracy	0.642336		0.510949		0.583942
						DD	51		60		78
						II	37		10		2
						DI	27		18		0
						ID	22		49		57
						MCC	0.278852		-0.075246		0.139949

## Sheet: Seq_50folds
PDB	Mutation	Increase(1) or Decrease(2)	Mutation	Folds	LP Pred score	LP prediction Inc(1) or Dec(2)	Correct?	SVM pred	Correct?	Lasso Pred	Correct?
1Z0Q A	1 19 E	1	1 19 GLU	1	15.2079	1	II	2	ID	1	II
1Z0Q A	1 19 A	1	1 19 ALA	2	14.9623	1	II	1	II	1	II
1Z0Q A	1 19 C	1	1 19 CYS	2	12.6973	1	II	1	II	1	II
1Z0Q A	1 19 D	1	1 19 ASP	2	13.4084	1	II	2	ID	1	II
1Z0Q A	1 19 I	1	1 19 ILE	2	10.5166	1	II	2	ID	1	II
1Z0Q A	1 19 N	1	1 19 ASN	2	9.43809	1	II	2	ID	1	II
1Z0Q A	1 19 Q	1	1 19 GLN	2	18.286	1	II	2	ID	1	II
1Z0Q A	1 19 R	1	1 19 ARG	2	12.8742	1	II	2	ID	1	II
1Z0Q A	1 19 G	1	1 19 GLY	3	12.9063	1	II	2	ID	1	II
1Z0Q A	1 19 H	1	1 19 HIS	4	13.1122	1	II	2	ID	1	II
1Z0Q A	1 19 L	1	1 19 LEU	5	11.4979	1	II	2	ID	1	II
1Z0Q A	1 19 K	1	1 19 LYS	6	7.34574	1	II	2	ID	1	II
1Z0Q A	1 19 M	2	1 19 MET	7	16.1438	1	DI	2	DD	1	DI
1Z0Q A	1 19 P	1	1 19 PRO	8	13.6474	1	II	2	ID	1	II
1Z0Q A	1 19 S	1	1 19 SER	9	19.125	1	II	1	II	1	II
1Z0Q A	1 34 P	1	1 34 PRO	10	11.6581	1	II	1	II	2	ID
1Z0Q A	2 19 S 34 P	1	2 19 SER 34 PRO	10	30.7831	1	II	1	II	1	II
1Z0Q A	1 19 W	1	1 19 TRP	11	14.4598	1	II	2	ID	1	II
1Z0Q A	1 19 Y	1	1 19 TYR	12	12.8006	1	II	2	ID	1	II
1Z0Q A	1 19 V	1	1 19 VAL	13	6.50725	1	II	2	ID	1	II
1Z0Q A	1 19 T	1	1 19 THR	14	8.76021	1	II	2	ID	1	II
2D68 A	1 87 M	2	1 87 MET	15	-5.65179	2	DD	2	DD	2	DD
2D68 A	1 90 A	2	1 90 ALA	16	-4.24244	2	DD	2	DD	2	DD
2D68 A	1 97 A	2	1 97 ALA	16	1.46126	1	DI	1	DI	2	DD
2D68 A	2 90 A 97 A	2	2 90 ALA 97 ALA	16	-2.78117	2	DD	1	DI	2	DD
2D68 A	1 74 F	2	1 74 PHE	17	-5.02962	2	DD	2	DD	2	DD
2D68 A	1 69 M	2	1 69 MET	18	-6.00682	2	DD	1	DI	2	DD
2D68 A	1 63 M	2	1 63 MET	19	-1.72159	2	DD	2	DD	2	DD
2D68 A	1 127 M	2	1 127 MET	20	-11.0248	2	DD	2	DD	2	DD
2D68 A	1 104 M	2	1 104 MET	21	5.1157	1	DI	1	DI	2	DD
1MSC A	3 4 S 32 R 50 R	2	3 4 SER 32 ARG 50 ARG	22	-53.5455	2	DD	1	DI	2	DD
1MSC A	1 104 V	2	1 104 VAL	23	-22.1576	2	DD	1	DI	2	DD
1MSC A	1 107 T	2	1 107 THR	23	-5.69215	2	DD	1	DI	2	DD
1MSC A	1 109 L	2	1 109 LEU	23	-24.9485	2	DD	2	DD	2	DD
1MSC A	1 27 S	2	1 27 SER	23	-3.63468	2	DD	1	DI	2	DD
1MSC A	2 26 T 118 F	2	2 26 THR 118 PHE	23	-8.61944	2	DD	1	DI	2	DD
1MSC A	2 48 A 109 H	2	2 48 ALA 109 HIS	23	-16.1138	2	DD	2	DD	2	DD
1MSC A	4 61 E 103 F 106 R 129 H	2	4 61 GLU 103 PHE 106 ARG 129 HIS	24	-48.418	2	DD	1	DI	2	DD
1MSC A	4 24 S 46 R 96 V 116 S	2	4 24 SER 46 ARG 96 VAL 116 SER	25	-57.6178	2	DD	1	DI	2	DD
1MSC A	7 12 D 34 G 52 P 92 M 101 R 109 L 120 T	2	7 12 ASP 34 GLY 52 PRO 92 MET 101 ARG 109 LEU 120 THR	26	-86.6467	2	DD	1	DI	2	DD
1MSC A	5 6 L 12 D 33 T 56 C 95 L	2	5 6 LEU 12 ASP 33 THR 56 CYS 95 LEU	27	-64.487	2	DD	2	DD	2	DD
1MSC A	5 21 S 24 D 40 R 46 Y 79 A	2	5 21 SER 24 ASP 40 ARG 46 TYR 79 ALA	28	-57.5031	2	DD	1	DI	2	DD
1Z0Q A	1 32 S	2	1 32 SER	29	14.8415	1	DI	1	DI	2	DD
1Z0Q A	3 12 A 32 T 34 P	1	3 12 ALA 32 THR 34 PRO	30	42.8628	1	II	1	II	2	ID
1MSC A	9 15 N 24 S 29 A 32 C 45 S 60 T 98 Y 104 N 126 P	2	9 15 ASN 24 SER 29 ALA 32 CYS 45 SER 60 THR 98 TYR 104 ASN 126 PRO	31	-129.71	2	DD	1	DI	2	DD
1Z0Q A	4 4 I 8 P 24 A 34 P	1	4 4 ILE 8 PRO 24 ALA 34 PRO	32	61.9777	1	II	1	II	2	ID
1Z0Q A	5 6 Q 12 A 24 A 32 M 36 G	1	5 6 GLN 12 ALA 24 ALA 32 MET 36 GLY	33	53.0315	1	II	1	II	2	ID
1Z0Q A	4 12 E 18 E 35 T 41 N	1	4 12 GLU 18 GLU 35 THR 41 ASN	34	17.5934	1	II	1	II	1	II
1COL A	1 140 C	2	1 140 CYS	35	-20.0944	2	DD	2	DD	2	DD
1COL A	1 140 F	2	1 140 PHE	35	-10.809	2	DD	2	DD	2	DD
1COL A	1 140 K	2	1 140 LYS	35	-5.92093	2	DD	1	DI	2	DD
1COL A	1 140 L	1	1 140 LEU	35	-7.58372	2	ID	2	ID	2	ID
1COL A	2 113 F 140 C	1	2 113 PHE 140 CYS	35	-27.413	2	ID	2	ID	2	ID
1COL A	2 113 F 140 K	1	2 113 PHE 140 LYS	35	-11.895	2	ID	2	ID	2	ID
1COL A	2 113 F 140 L	1	2 113 PHE 140 LEU	35	-13.486	2	ID	2	ID	2	ID
1COL A	2 130 F 140 F	2	2 130 PHE 140 PHE	35	-17.5413	2	DD	2	DD	2	DD
1COL A	2 86 F 140 F	2	2 86 PHE 140 PHE	35	-17.017	2	DD	2	DD	2	DD
1COL A	3 86 F 130 F 140 F	2	3 86 PHE 130 PHE 140 PHE	35	-23.7494	2	DD	2	DD	2	DD
1JW4 A	1 232 E	2	1 232 GLU	36	-8.64595	2	DD	2	DD	2	DD
1JW4 A	1 242 E	2	1 242 GLU	36	-10.0308	2	DD	2	DD	2	DD
1JW4 A	1 317 E	2	1 317 GLU	36	-6.61807	2	DD	2	DD	2	DD
1JW4 A	2 32 D 33 P	2	2 32 ASP 33 PRO	36	-6.18863	2	DD	2	DD	2	DD
1RGG A	1 76 A	1	1 76 ALA	37	0.88506	1	II	1	II	2	ID
1RGG A	1 76 C	1	1 76 CYS	37	0.486547	1	II	1	II	2	ID
1RGG A	1 76 D	1	1 76 ASP	37	1.93819	1	II	2	ID	2	ID
1RGG A	1 76 E	1	1 76 GLU	37	-0.11347	2	ID	2	ID	2	ID
1RGG A	1 76 F	2	1 76 PHE	37	-0.37011	2	DD	2	DD	2	DD
1RGG A	1 76 G	1	1 76 GLY	37	1.12391	1	II	1	II	2	ID
1RGG A	1 76 H	1	1 76 HIS	37	0.84402	1	II	1	II	2	ID
1RGG A	1 76 I	1	1 76 ILE	37	0.669965	1	II	1	II	2	ID
1RGG A	1 76 K	2	1 76 LYS	37	1.21358	1	DI	1	DI	2	DD
1RGG A	1 76 L	2	1 76 LEU	37	1.79802	1	DI	1	DI	2	DD
1RGG A	1 76 M	1	1 76 MET	37	0.744417	1	II	1	II	2	ID
1RGG A	1 76 N	2	1 76 ASN	37	2.47507	1	DI	1	DI	2	DD
1RGG A	1 76 P	2	1 76 PRO	37	-1.36143	2	DD	1	DI	2	DD
1RGG A	1 76 R	2	1 76 ARG	37	1.11012	1	DI	1	DI	2	DD
1RGG A	1 76 S	1	1 76 SER	37	1.50402	1	II	1	II	2	ID
1RGG A	1 76 V	2	1 76 VAL	37	-0.18279	2	DD	1	DI	2	DD
1RGG A	1 76 W	2	1 76 TRP	37	1.68104	1	DI	1	DI	2	DD
1FGA A	1 26 S	2	1 26 SER	38	0.926536	1	DI	1	DI	2	DD
1FGA A	1 70 S	2	1 70 SER	38	-6.57656	2	DD	2	DD	2	DD
1FGA A	1 93 S	2	1 93 SER	38	4.86445	1	DI	1	DI	2	DD
8API A	1 358 L	2	1 358 LEU	39	4.03487	1	DI	2	DD	2	DD
8API A	2 345 L 358 R	2	2 345 LEU 358 ARG	39	7.32583	1	DI	2	DD	2	DD
8API A	2 351 E 358 R	1	2 351 GLU 358 ARG	39	6.55346	1	II	1	II	2	ID
3IQS A	1 234 A	1	1 234 ALA	40	0.573696	1	II	2	ID	2	ID
3IQS A	1 235 A	1	1 235 ALA	40	-2.06283	2	ID	2	ID	2	ID
3IQS A	1 241 A	1	1 241 ALA	40	-5.15966	2	ID	1	II	2	ID
3IQS A	1 253 A	1	1 253 ALA	40	-4.21741	2	ID	2	ID	2	ID
3IQS A	1 260 A	2	1 260 ALA	40	1.841	1	DI	1	DI	2	DD
3IQS A	1 261 A	2	1 261 ALA	40	-11.041	2	DD	2	DD	2	DD
3IQS A	1 269 A	2	1 269 ALA	40	-14.0751	2	DD	2	DD	2	DD
3IQS A	1 281 A	2	1 281 ALA	40	-2.69994	2	DD	1	DI	2	DD
3IQS A	1 288 A	2	1 288 ALA	40	-9.69583	2	DD	2	DD	2	DD
3IQS A	1 308 A	2	1 308 ALA	40	2.6882	1	DI	2	DD	2	DD
3IQS A	1 371 A	1	1 371 ALA	40	-8.73821	2	ID	2	ID	2	ID
2D60 B	1 6 F	2	1 6 PHE	41	-2.99828	2	DD	2	DD	2	DD
2D60 B	1 6 L	1	1 6 LEU	41	-4.99719	2	ID	2	ID	2	ID
2D60 B	1 6 W	1	1 6 TRP	41	-4.6625	2	ID	2	ID	2	ID
2BND A	1 159 D	1	1 159 ASP	42	-5.12894	2	ID	2	ID	2	ID
1LVM A	2 17 S 80 S	1	3 17 SER 68 ASP 77 VAL	43	-7.73117	2	ID	2	ID	2	ID
1LVM A	3 17 S 68 D 77 V	1	2 17 SER 80 SER	43	-6.07151	2	ID	2	ID	2	ID
1CI5 A	6 21 V 85 T 1 F 9 V 58 V 93 L	2	6 21 VAL 85 THR 1 PHE 9 VAL 58 VAL 93 LEU	44	-8.64731	2	DD	1	DI	2	DD
9ILB A	1 10 D	2	1 10 ASP	45	-19.8244	2	DD	2	DD	2	DD
9ILB A	1 10 N	2	1 10 ASN	45	-11.832	2	DD	2	DD	2	DD
9ILB A	1 10 T	1	1 10 THR	45	-9.62235	2	ID	1	II	2	ID
9ILB A	1 97 G	1	1 97 GLY	45	1.2237	1	II	1	II	2	ID
9ILB A	1 97 R	2	1 97 ARG	45	0.830706	1	DI	1	DI	2	DD
9ILB A	1 97 V	2	1 97 VAL	45	1.14148	1	DI	1	DI	2	DD
1YUE A	2 89 A 90 A	2	2 89 ALA 90 ALA	46	-4.26591	2	DD	1	DI	2	DD
1NZX A	1 104 T	1	1 104 THR	47	-5.4417	2	ID	2	ID	2	ID
1NZX A	1 19 Y	2	1 19 TYR	47	2.28194	1	DI	2	DD	2	DD
1NZX A	1 203 H	1	1 203 HIS	47	9.29955	1	II	1	II	2	ID
1BIZ A	1 131 A	1	1 131 ALA	48	-2.11633	2	ID	1	II	2	ID
1BIZ A	1 165 K	1	1 165 LYS	48	-0.459461	2	ID	1	II	2	ID
1BIZ A	1 185 D	2	1 185 ASP	48	3.58531	1	DI	1	DI	2	DD
1BIZ A	1 185 F	2	1 185 PHE	48	0.261803	1	DI	1	DI	2	DD
1BIZ A	1 185 I	2	1 185 ILE	48	2.67854	1	DI	1	DI	2	DD
1BIZ A	1 185 L	2	1 185 LEU	48	5.23314	1	DI	1	DI	2	DD
1BIZ A	1 185 N	2	1 185 ASN	48	4.36058	1	DI	1	DI	2	DD
1BIZ A	1 185 V	2	1 185 VAL	48	-0.950275	2	DD	1	DI	2	DD
1J3I A	1 27 E	1	1 27 GLU	49	-1.60655	2	ID	2	ID	2	ID
1J3I A	2 35 G 37 L	1	2 35 GLY 37 LEU	49	-4.09657	2	ID	2	ID	2	ID
1J3I A	2 35 L 37 R	1	2 35 LEU 37 ARG	49	-15.0425	2	ID	2	ID	2	ID
1J3I A	2 35 L 37 T	1	2 35 LEU 37 THR	49	-10.8138	2	ID	2	ID	2	ID
1J3I A	2 35 Q 37 R	1	2 35 GLN 37 ARG	49	-8.08238	2	ID	2	ID	2	ID
1WUU A	1 198 V	2	1 198 VAL	50	-12.8069	2	DD	1	DI	2	DD
1WUU A	1 28 K	2	1 28 LYS	50	-6.38795	2	DD	2	DD	2	DD
1WUU A	1 28 T	2	1 28 THR	50	7.15597	1	DI	1	DI	2	DD
1WUU A	1 288 M	2	1 288 MET	50	-8.66988	2	DD	1	DI	2	DD
1WUU A	1 32 M	2	1 32 MET	50	-17.9215	2	DD	2	DD	2	DD
1WUU A	1 346 S	2	1 346 SER	50	-2.50991	2	DD	1	DI	2	DD
1WUU A	1 349 S	2	1 349 SER	50	-3.42562	2	DD	1	DI	2	DD
1WUU A	1 36 R	2	1 36 ARG	50	-56.0615	2	DD	1	DI	2	DD
1WUU A	1 384 P	2	1 384 PRO	50	-12.6322	2	DD	2	DD	2	DD
1WUU A	1 44 Y	2	1 44 TYR	50	-6.09337	2	DD	1	DI	2	DD
1WUU A	1 68 C	2	1 68 CYS	50	4.80379	1	DI	1	DI	2	DD
							0		0		0
						Accuracy	0.649635		0.408759		0.708029
						DD	53		33		77
						II	36		23		20
						DI	25		45		1
						ID	23		36		39
						MCC	0.288593		-0.18529		0.4483

## Sheet: Seq_70folds
PDB	Mutation	Increase(1) or Decrease(2)	Mutation	Folds	LP Pred score	LP prediction Inc(1) or Dec(2)	Correct?	SVM pred	Correct?	Lasso Pred	Correct?
1BIZ A	1 165 K	1	1 165 LYS	1	-0.459461	2	ID	2	ID	2	ID
1BIZ A	1 185 D	2	1 185 ASP	2	3.58531	1	DI	1	DI	2	DD
1BIZ A	1 185 F	2	1 185 PHE	2	0.261803	1	DI	1	DI	2	DD
1BIZ A	1 185 I	2	1 185 ILE	2	2.67854	1	DI	1	DI	2	DD
1BIZ A	1 185 L	2	1 185 LEU	2	5.23314	1	DI	1	DI	2	DD
1BIZ A	1 185 N	2	1 185 ASN	2	4.36058	1	DI	1	DI	2	DD
1BIZ A	1 185 V	2	1 185 VAL	2	-0.950275	2	DD	1	DI	2	DD
1BIZ A	1 131 A	1	1 131 ALA	3	-2.11633	2	ID	2	ID	2	ID
2D68 A	1 97 A	2	1 97 ALA	4	-13.7761	2	DD	2	DD	2	DD
2D68 A	2 90 A 97 A	2	2 90 ALA 97 ALA	5	-38.0035	2	DD	2	DD	2	DD
2D68 A	1 90 A	2	1 90 ALA	6	-24.2275	2	DD	2	DD	2	DD
9ILB A	1 97 G	1	1 97 GLY	7	1.2237	1	II	2	ID	2	ID
9ILB A	1 97 R	2	1 97 ARG	7	0.830706	1	DI	2	DD	2	DD
9ILB A	1 97 V	2	1 97 VAL	7	1.14148	1	DI	2	DD	2	DD
9ILB A	1 10 D	2	1 10 ASP	8	-19.8244	2	DD	2	DD	2	DD
9ILB A	1 10 N	2	1 10 ASN	8	-11.832	2	DD	2	DD	2	DD
9ILB A	1 10 T	1	1 10 THR	8	-12.5378	2	ID	2	ID	2	ID
1LVM A	3 17 S 68 D 77 V	1	2 17 SER 80 SER	9	69.108	1	II	1	II	2	ID
1LVM A	2 17 S 80 S	1	3 17 SER 68 ASP 77 VAL	10	69.1505	1	II	1	II	2	ID
1FGA A	1 70 S	2	1 70 SER	11	-8.73921	2	DD	2	DD	2	DD
1FGA A	1 93 S	2	1 93 SER	12	4.86445	1	DI	2	DD	2	DD
1FGA A	1 26 S	2	1 26 SER	13	-2.59446	2	DD	2	DD	2	DD
1MSC A	1 104 V	2	1 104 VAL	14	-20.8026	2	DD	2	DD	2	DD
1MSC A	1 107 T	2	1 107 THR	15	-4.33707	2	DD	2	DD	2	DD
1MSC A	1 109 L	2	1 109 LEU	16	-28.4861	2	DD	2	DD	2	DD
1MSC A	2 48 A 109 H	2	2 48 ALA 109 HIS	17	-16.1138	2	DD	2	DD	2	DD
1MSC A	1 27 S	2	1 27 SER	18	-3.63468	2	DD	2	DD	2	DD
1MSC A	2 26 T 118 F	2	2 26 THR 118 PHE	19	-10.7461	2	DD	2	DD	2	DD
1Z0Q A	1 34 P	1	1 34 PRO	20	15.8688	1	II	1	II	2	ID
1Z0Q A	2 19 S 34 P	1	2 19 SER 34 PRO	21	32.6811	1	II	1	II	1	II
1Z0Q A	1 19 I	1	1 19 ILE	22	10.5166	1	II	1	II	1	II
1Z0Q A	1 19 A	1	1 19 ALA	23	14.9623	1	II	1	II	1	II
1Z0Q A	1 19 R	1	1 19 ARG	24	12.8742	1	II	1	II	1	II
1Z0Q A	1 19 N	1	1 19 ASN	25	9.43809	1	II	1	II	1	II
1Z0Q A	1 19 D	1	1 19 ASP	26	13.4084	1	II	1	II	1	II
1Z0Q A	1 19 C	1	1 19 CYS	27	12.6973	1	II	1	II	1	II
1Z0Q A	1 19 Q	1	1 19 GLN	28	18.286	1	II	1	II	1	II
1Z0Q A	1 19 E	1	1 19 GLU	29	15.2079	1	II	1	II	1	II
1Z0Q A	1 19 G	1	1 19 GLY	30	12.9063	1	II	1	II	1	II
1Z0Q A	1 19 H	1	1 19 HIS	31	13.1122	1	II	1	II	1	II
1Z0Q A	1 19 L	1	1 19 LEU	32	11.4979	1	II	1	II	1	II
1Z0Q A	1 19 K	1	1 19 LYS	33	7.34574	1	II	1	II	1	II
1Z0Q A	1 19 M	2	1 19 MET	34	13.6887	1	DI	1	DI	1	DI
1Z0Q A	1 19 P	1	1 19 PRO	35	13.6474	1	II	1	II	1	II
1Z0Q A	1 19 S	1	1 19 SER	36	19.125	1	II	1	II	1	II
1Z0Q A	1 19 W	1	1 19 TRP	37	14.4598	1	II	1	II	1	II
1Z0Q A	1 19 Y	1	1 19 TYR	38	12.8006	1	II	1	II	1	II
1Z0Q A	1 19 V	1	1 19 VAL	39	6.50725	1	II	1	II	1	II
1Z0Q A	1 19 T	1	1 19 THR	40	8.76021	1	II	1	II	1	II
2D68 A	1 87 M	2	1 87 MET	41	-6.0324	2	DD	2	DD	2	DD
2D68 A	1 74 F	2	1 74 PHE	42	-4.64901	2	DD	1	DI	2	DD
2D68 A	1 69 M	2	1 69 MET	43	-6.00682	2	DD	2	DD	2	DD
2D68 A	1 63 M	2	1 63 MET	44	-1.72159	2	DD	2	DD	2	DD
2D68 A	1 127 M	2	1 127 MET	45	-11.0248	2	DD	2	DD	2	DD
2D68 A	1 104 M	2	1 104 MET	46	5.1157	1	DI	1	DI	2	DD
1MSC A	3 4 S 32 R 50 R	2	3 4 SER 32 ARG 50 ARG	47	-53.5455	2	DD	1	DI	2	DD
1MSC A	4 61 E 103 F 106 R 129 H	2	4 61 GLU 103 PHE 106 ARG 129 HIS	48	-48.418	2	DD	2	DD	2	DD
1MSC A	4 24 S 46 R 96 V 116 S	2	4 24 SER 46 ARG 96 VAL 116 SER	49	-57.6178	2	DD	2	DD	2	DD
1MSC A	7 12 D 34 G 52 P 92 M 101 R 109 L 120 T	2	7 12 ASP 34 GLY 52 PRO 92 MET 101 ARG 109 LEU 120 THR	50	-84.5477	2	DD	2	DD	2	DD
1MSC A	5 6 L 12 D 33 T 56 C 95 L	2	5 6 LEU 12 ASP 33 THR 56 CYS 95 LEU	51	-64.487	2	DD	2	DD	2	DD
1MSC A	5 21 S 24 D 40 R 46 Y 79 A	2	5 21 SER 24 ASP 40 ARG 46 TYR 79 ALA	52	-57.5031	2	DD	2	DD	2	DD
1Z0Q A	1 32 S	2	1 32 SER	53	14.8415	1	DI	1	DI	2	DD
1Z0Q A	3 12 A 32 T 34 P	1	3 12 ALA 32 THR 34 PRO	54	42.8628	1	II	1	II	2	ID
1MSC A	9 15 N 24 S 29 A 32 C 45 S 60 T 98 Y 104 N 126 P	2	9 15 ASN 24 SER 29 ALA 32 CYS 45 SER 60 THR 98 TYR 104 ASN 126 PRO	55	-129.71	2	DD	2	DD	2	DD
1Z0Q A	4 4 I 8 P 24 A 34 P	1	4 4 ILE 8 PRO 24 ALA 34 PRO	56	64.3415	1	II	1	II	2	ID
1Z0Q A	5 6 Q 12 A 24 A 32 M 36 G	1	5 6 GLN 12 ALA 24 ALA 32 MET 36 GLY	57	71.9389	1	II	1	II	2	ID
1Z0Q A	4 12 E 18 E 35 T 41 N	1	4 12 GLU 18 GLU 35 THR 41 ASN	58	17.5934	1	II	1	II	1	II
1COL A	1 140 C	2	1 140 CYS	59	-20.0944	2	DD	2	DD	2	DD
1COL A	1 140 F	2	1 140 PHE	59	-10.809	2	DD	2	DD	2	DD
1COL A	1 140 K	2	1 140 LYS	59	-5.92093	2	DD	1	DI	2	DD
1COL A	1 140 L	1	1 140 LEU	59	-7.58372	2	ID	2	ID	2	ID
1COL A	2 113 F 140 C	1	2 113 PHE 140 CYS	59	-25.8413	2	ID	2	ID	2	ID
1COL A	2 113 F 140 K	1	2 113 PHE 140 LYS	59	-10.3233	2	ID	2	ID	2	ID
1COL A	2 113 F 140 L	1	2 113 PHE 140 LEU	59	-11.9143	2	ID	2	ID	2	ID
1COL A	2 130 F 140 F	2	2 130 PHE 140 PHE	59	-17.5413	2	DD	2	DD	2	DD
1COL A	2 86 F 140 F	2	2 86 PHE 140 PHE	59	-17.017	2	DD	2	DD	2	DD
1COL A	3 86 F 130 F 140 F	2	3 86 PHE 130 PHE 140 PHE	59	-23.7494	2	DD	2	DD	2	DD
1JW4 A	1 232 E	2	1 232 GLU	60	-8.64595	2	DD	2	DD	2	DD
1JW4 A	1 242 E	2	1 242 GLU	60	-10.0308	2	DD	1	DI	2	DD
1JW4 A	1 317 E	2	1 317 GLU	60	-6.61807	2	DD	2	DD	2	DD
1JW4 A	2 32 D 33 P	2	2 32 ASP 33 PRO	60	-6.18863	2	DD	2	DD	2	DD
1RGG A	1 76 A	1	1 76 ALA	61	0.88506	1	II	2	ID	2	ID
1RGG A	1 76 C	1	1 76 CYS	61	0.486547	1	II	2	ID	2	ID
1RGG A	1 76 D	1	1 76 ASP	61	1.93819	1	II	2	ID	2	ID
1RGG A	1 76 E	1	1 76 GLU	61	2.21435	1	II	2	ID	2	ID
1RGG A	1 76 F	2	1 76 PHE	61	-0.37011	2	DD	2	DD	2	DD
1RGG A	1 76 G	1	1 76 GLY	61	1.12391	1	II	2	ID	2	ID
1RGG A	1 76 H	1	1 76 HIS	61	0.84402	1	II	2	ID	2	ID
1RGG A	1 76 I	1	1 76 ILE	61	0.669965	1	II	2	ID	2	ID
1RGG A	1 76 K	2	1 76 LYS	61	1.21358	1	DI	2	DD	2	DD
1RGG A	1 76 L	2	1 76 LEU	61	1.79802	1	DI	2	DD	2	DD
1RGG A	1 76 M	1	1 76 MET	61	0.744417	1	II	2	ID	2	ID
1RGG A	1 76 N	2	1 76 ASN	61	2.47507	1	DI	2	DD	2	DD
1RGG A	1 76 P	2	1 76 PRO	61	-1.36143	2	DD	2	DD	2	DD
1RGG A	1 76 R	2	1 76 ARG	61	1.11012	1	DI	2	DD	2	DD
1RGG A	1 76 S	1	1 76 SER	61	1.50402	1	II	2	ID	2	ID
1RGG A	1 76 V	2	1 76 VAL	61	-0.18279	2	DD	2	DD	2	DD
1RGG A	1 76 W	2	1 76 TRP	61	1.68104	1	DI	2	DD	2	DD
8API A	1 358 L	2	1 358 LEU	62	4.03487	1	DI	1	DI	2	DD
8API A	2 345 L 358 R	2	2 345 LEU 358 ARG	62	7.32583	1	DI	2	DD	2	DD
8API A	2 351 E 358 R	1	2 351 GLU 358 ARG	62	6.55346	1	II	1	II	2	ID
3IQS A	1 234 A	1	1 234 ALA	63	0.573696	1	II	2	ID	2	ID
3IQS A	1 235 A	1	1 235 ALA	63	-2.06283	2	ID	2	ID	2	ID
3IQS A	1 241 A	1	1 241 ALA	63	-5.15966	2	ID	2	ID	2	ID
3IQS A	1 253 A	1	1 253 ALA	63	-4.21741	2	ID	2	ID	2	ID
3IQS A	1 260 A	2	1 260 ALA	63	1.841	1	DI	1	DI	2	DD
3IQS A	1 261 A	2	1 261 ALA	63	-11.041	2	DD	2	DD	2	DD
3IQS A	1 269 A	2	1 269 ALA	63	-14.0751	2	DD	2	DD	2	DD
3IQS A	1 281 A	2	1 281 ALA	63	-2.69994	2	DD	2	DD	2	DD
3IQS A	1 288 A	2	1 288 ALA	63	-9.69583	2	DD	2	DD	2	DD
3IQS A	1 308 A	2	1 308 ALA	63	2.6882	1	DI	1	DI	2	DD
3IQS A	1 371 A	1	1 371 ALA	63	-8.73821	2	ID	2	ID	2	ID
2D60 B	1 6 F	2	1 6 PHE	64	-2.99828	2	DD	2	DD	2	DD
2D60 B	1 6 L	1	1 6 LEU	64	-4.99719	2	ID	2	ID	2	ID
2D60 B	1 6 W	1	1 6 TRP	64	-4.6625	2	ID	2	ID	2	ID
2BND A	1 159 D	1	1 159 ASP	65	-5.12894	2	ID	2	ID	2	ID
1CI5 A	6 21 V 85 T 1 F 9 V 58 V 93 L	2	6 21 VAL 85 THR 1 PHE 9 VAL 58 VAL 93 LEU	66	-8.64731	2	DD	2	DD	2	DD
1YUE A	2 89 A 90 A	2	2 89 ALA 90 ALA	67	-4.26591	2	DD	2	DD	2	DD
1NZX A	1 104 T	1	1 104 THR	68	-5.4417	2	ID	2	ID	2	ID
1NZX A	1 19 Y	2	1 19 TYR	68	2.28194	1	DI	2	DD	2	DD
1NZX A	1 203 H	1	1 203 HIS	68	9.29955	1	II	2	ID	2	ID
1J3I A	1 27 E	1	1 27 GLU	69	-1.60655	2	ID	2	ID	2	ID
1J3I A	2 35 G 37 L	1	2 35 GLY 37 LEU	69	-4.09657	2	ID	2	ID	2	ID
1J3I A	2 35 L 37 R	1	2 35 LEU 37 ARG	69	-15.0425	2	ID	2	ID	2	ID
1J3I A	2 35 L 37 T	1	2 35 LEU 37 THR	69	-10.8138	2	ID	2	ID	2	ID
1J3I A	2 35 Q 37 R	1	2 35 GLN 37 ARG	69	-8.08238	2	ID	2	ID	2	ID
1WUU A	1 198 V	2	1 198 VAL	70	-12.8069	2	DD	2	DD	2	DD
1WUU A	1 28 K	2	1 28 LYS	70	-6.38795	2	DD	2	DD	2	DD
1WUU A	1 28 T	2	1 28 THR	70	7.15597	1	DI	2	DD	2	DD
1WUU A	1 288 M	2	1 288 MET	70	-8.66988	2	DD	2	DD	2	DD
1WUU A	1 32 M	2	1 32 MET	70	-17.9215	2	DD	2	DD	2	DD
1WUU A	1 346 S	2	1 346 SER	70	-2.50991	2	DD	2	DD	2	DD
1WUU A	1 349 S	2	1 349 SER	70	-3.42562	2	DD	2	DD	2	DD
1WUU A	1 36 R	2	1 36 ARG	70	-56.0615	2	DD	2	DD	2	DD
1WUU A	1 384 P	2	1 384 PRO	70	-14.996	2	DD	2	DD	2	DD
1WUU A	1 44 Y	2	1 44 TYR	70	-6.09337	2	DD	2	DD	2	DD
1WUU A	1 68 C	2	1 68 CYS	70	4.80379	1	DI	2	DD	2	DD
							0		0		0
						Accuracy	0.686131		0.649635		0.708029
						DD	55		62		77
						II	39		27		20
						DI	23		16		1
						ID	20		32		39
						MCC	0.36425		0.269423		0.4483

## Sheet: Accuracy_MCC
Accuracy (MCC)	LP	SVM	LASSO
Loprotein	0.5036 (0.2886)	0.5693 (-0.0560)	0.5693 (N/A)
30folds	0.6423 (0.2789)	0.5109 (-0.0753)	0.5839 (0.1399)
50folds	0.6496 (0.2886)	0.4088 (-0.1853)	0.7080 (0.4483)
70folds	0.6861 (0.3643)	0.6496 (0.2694)	0.7080 (0.4483)
LOO	0.81 (0.617)	0.708 (0.405)	0.701 (0.423)

## Sheet: AvgHydrophobicity_Changes
PDB	Mutation	solubility change	Hydrophobicity change for each residue	Average Hydrophobicity change for multi-point mutant
1BIZ A	1 185 ASN	Decreased	1 185 ASN(4.429)
1BIZ A	1 185 ASP	Decreased	1 185 ASP(3.714)
1BIZ A	1 185 ILE	Decreased	1 185 ILE(13.143)
1BIZ A	1 185 LEU	Decreased	1 185 LEU(12.143)
1BIZ A	1 185 PHE	Decreased	1 185 PHE(13.143)
1BIZ A	1 185 VAL	Decreased	1 185 VAL(12.429)
1CI5 A	6 21 VAL 85 THR 1 PHE 9 VAL 58 VAL 93 LEU	Decreased	6 21 VAL(8.714) 85 THR(1.429) 1 PHE(8) 9 VAL(12.429) 58 VAL(12.429) 93 LEU(4.857)	7.97633
1COL A	1 140 CYS	Decreased	1 140 CYS(2.143)
1COL A	1 140 LYS	Decreased	1 140 LYS(-12.143)
1COL A	1 140 PHE	Decreased	1 140 PHE(1)
1COL A	2 130 PHE 140 PHE	Decreased	2 130 PHE(1) 140 PHE(1)	1
1COL A	2 86 PHE 140 PHE	Decreased	2 86 PHE(1) 140 PHE(1)	1
1COL A	3 86 PHE 130 PHE 140 PHE	Decreased	3 86 PHE(1) 130 PHE(1) 140 PHE(1)	1
1FGA A	1 26 SER	Decreased	1 26 SER(5.143)
1FGA A	1 70 SER	Decreased	1 70 SER(-2.857)
1FGA A	1 93 SER	Decreased	1 93 SER(-8)
1JW4 A	1 232 GLU	Decreased	1 232 GLU(-8.429)
1JW4 A	1 242 GLU	Decreased	1 242 GLU(-5.143)
1JW4 A	1 317 GLU	Decreased	1 317 GLU(-9.429)
1JW4 A	2 32 ASP 33 PRO	Decreased	2 32 ASP(-12.28) 33 PRO(-12.28)	-12.28
1MSC A	1 104 VAL	Decreased	1 104 VAL(-0.714)
1MSC A	1 107 THR	Decreased	1 107 THR(-1.429)
1MSC A	1 109 LEU	Decreased	1 109 LEU(8.429)
1MSC A	1 27 SER	Decreased	1 27 SER(0.714)
1MSC A	2 26 THR 118 PHE	Decreased	2 26 THR(-1.429) 118 PHE(0)	-0.7145
1MSC A	2 48 ALA 109 HIS	Decreased	2 48 ALA(-4.429) 109 HIS(-3.713)	-4.071
1MSC A	3 4 SER 32 ARG 50 ARG	Decreased	3 4 SER(-8) 32 ARG(-7.714) 50 ARG(0.714)	-5
1MSC A	4 24 SER 46 ARG 96 VAL 116 SER	Decreased	4 24 SER(0.714) 46 ARG(-9.857) 96 VAL(4.429) 116 SER(0.714)	-1
1MSC A	4 61 GLU 103 PHE 106 ARG 129 HIS	Decreased	4 61 GLU(3.714) 103 PHE(5.429) 106 ARG(5.429) 129 HIS(0.714)	3.8215
1MSC A	5 21 SER 24 ASP 40 ARG 46 TYR 79 ALA	Decreased	5 21 SER(-3.571) 24 ASP(-3.571) 40 ARG(0.714) 46 TYR(-5.429) 79 ALA(-4.429)	-3.2572
1MSC A	5 6 LEU 12 ASP 33 THR 56 CYS 95 LEU	Decreased	5 6 LEU(8.429) 12 ASP(-0.714) 33 THR(-6.571) 56 CYS(9.857) 95 LEU(-1)	2.0002
1MSC A	7 12 ASP 34 GLY 52 PRO 92 MET 101 ARG 109 LEU 120 THR	Decreased	7 12 ASP(0.286) 34 GLY(-2.143) 52 PRO(0.714) 92 MET(1) 101 ARG(9.857) 109 LEU(-8.426) 120 THR(-2.633)	-0.192143
1MSC A	9 15 ASN 24 SER 29 ALA 32 CYS 45 SER 60 THR 98 TYR 104 ASN 126 PRO	Decreased	9 15 ASN(2.571) 24 SER(-1.143) 29 ALA(2.286) 32 CYS(2.286) 45 SER(1.429) 60 THR(6.571) 98 TYR(-4.857) 104 ASN(-0.980) 126 PRO(0.714)	0.986333
1NZX A	1 19 TYR	Decreased	1 19 TYR(-5.429)
1RGG A	1 76 ARG	Decreased	1 76 ARG(-2.143)
1RGG A	1 76 ASN	Decreased	1 76 ASN(-2.143)
1RGG A	1 76 LEU	Decreased	1 76 LEU(5.571)
1RGG A	1 76 LYS	Decreased	1 76 LYS(-6.571)
1RGG A	1 76 PHE	Decreased	1 76 PHE(6.571)
1RGG A	1 76 PRO	Decreased	1 76 PRO(-2.143)
1RGG A	1 76 TRP	Decreased	1 76 TRP(5.571)
1RGG A	1 76 VAL	Decreased	1 76 VAL(5.857)
1WUU A	1 198 VAL	Decreased	1 198 VAL(4.429)
1WUU A	1 28 LYS	Decreased	1 28 LYS(-4.429)
1WUU A	1 28 THR	Decreased	1 28 THR(2.143)
1WUU A	1 288 MET	Decreased	1 288 MET(7.714)
1WUU A	1 32 MET	Decreased	1 32 MET(-0.286)
1WUU A	1 346 SER	Decreased	1 346 SER(-2.143)
1WUU A	1 349 SER	Decreased	1 349 SER(-2.143)
1WUU A	1 36 ARG	Decreased	1 36 ARG(-2.857)
1WUU A	1 384 PRO	Decreased	1 384 PRO(-3.571)
1WUU A	1 44 TYR	Decreased	1 44 TYR(-0.714)
1WUU A	1 68 CYS	Decreased	1 68 CYS(9.857)
1YUE A	2 89 ALA 90 ALA	Decreased	2 89 ALA (4.286) 90 ALA(4.286)	4.286
1Z0Q A	1 19 MET	Decreased	1 19 MET(-1)
1Z0Q A	1 32 SER	Decreased	1 32 SER(-8)
2D60 B	1 6 PHE	Decreased	1 6 PHE(9.429)
2D68 A	1 104 MET	Decreased	1 104 MET(0)
2D68 A	1 127 MET	Decreased	1 127 MET(0)
2D68 A	1 63 MET	Decreased	1 63 MET(12.143)
2D68 A	1 69 MET	Decreased	1 69 MET(12.143)
2D68 A	1 74 PHE	Decreased	1 74 PHE(0.714)
2D68 A	1 87 MET	Decreased	1 87 MET(0)
2D68 A	1 90 ALA	Decreased	1 90 ALA(1.429)
2D68 A	1 97 ALA	Decreased	1 97 ALA(4.286)
2D68 A	2 90 ALA 97 ALA	Decreased	2 90 ALA (1.429)97 ALA (4.286)	2.8575
3IQS A	1 260 ALA	Decreased	1 260 ALA(-4.143)
3IQS A	1 261 ALA	Decreased	1 261 ALA(-6.286)
3IQS A	1 269 ALA	Decreased	1 269 ALA(-4.143)
3IQS A	1 281 ALA	Decreased	1 281 ALA(-6.286)
3IQS A	1 288 ALA	Decreased	1 288 ALA(-6.286)
3IQS A	1 308 ALA	Decreased	1 308 ALA(-6.286)
8API A	1 358 LEU	Decreased	1 358 LEU(0)
8API A	2 345 LEU 358 ARG	Decreased	2 345 LEU(5.571) 358 ARG(-7.714)	-1.0715
9ILB A	1 10 ASN	Decreased	1 10 ASN(-7.714)
9ILB A	1 10 ASP	Decreased	1 10 ASP(-8.429)
9ILB A	1 97 ARG	Decreased	1 97 ARG(4.429)
9ILB A	1 97 VAL	Decreased	1 97 VAL(12.429)
1BIZ A	1 131 ALA	Increased	1 131 ALA(-4.143)
1BIZ A	1 165 LYS	Increased	1 165 LYS(-12.429)
1COL A	1 140 LEU	Increased	1 140 LEU(0)
1COL A	2 113 PHE 140 CYS	Increased	2 113 PHE(13.143) 140 CYS(2.143)	7.643
1COL A	2 113 PHE 140 LEU	Increased	2 113 PHE(13.143) 140 LEU(0)	6.5715
1COL A	2 113 PHE 140 LYS	Increased	2 113 PHE(13.143) 140 LYS(-12.143)	0.5
1J3I A	1 27 GLU	Increased	1 27 GLU(3.714)
1J3I A	2 35 GLN 37 ARG	Increased	2 35 GLN(-13.857) 37 ARG(-13.857)	-13.857
1J3I A	2 35 GLY 37 LEU	Increased	2 35 GLY(-2.571) 37 LEU(-2.571)	-2.571
1J3I A	2 35 LEU 37 ARG	Increased	2 35 LEU(-5.429) 37 ARG(-5.429)	-5.429
1J3I A	2 35 LEU 37 THR	Increased	2 35 LEU(-3.286) 37 THR(-3.286)	-3.286
1LVM A	3 17 SER 68 ASP 77 VAL	Increased	2 17 SER(-6.571) 80 SER(0.714)	-2.9285
1LVM A	2 17 SER 80 SER	Increased	3 17 SER(-1.429) 68 ASP(-0.714) 77 VAL(-0.714)	-0.952333
1NZX A	1 104 THR	Increased	1 104 THR(-1.429)
1NZX A	1 203 HIS	Increased	1 203 HIS(0.714)
1RGG A	1 76 ALA	Increased	1 76 ALA(1.429)
1RGG A	1 76 ASP	Increased	1 76 ASP(-2.857)
1RGG A	1 76 CYS	Increased	1 76 CYS(7.714)
1RGG A	1 76 GLU	Increased	1 76 GLU(-2.857)
1RGG A	1 76 GLY	Increased	1 76 GLY(0.714)
1RGG A	1 76 HIS	Increased	1 76 HIS(3)
1RGG A	1 76 ILE	Increased	1 76 ILE(6.571)
1RGG A	1 76 MET	Increased	1 76 MET(5.571)
1RGG A	1 76 SER	Increased	1 76 SER(-1.429)
1Z0Q A	1 19 ALA	Increased	1 19 ALA(-5.143)
1Z0Q A	1 19 ARG	Increased	1 19 ARG(-8.714)
1Z0Q A	1 19 ASN	Increased	1 19 ASN(-8.714)
1Z0Q A	1 19 ASP	Increased	1 19 ASP(-9.429)
1Z0Q A	1 19 CYS	Increased	1 19 CYS(1.143)
1Z0Q A	1 19 GLN	Increased	1 19 GLN(-9.429)
1Z0Q A	1 19 GLU	Increased	1 19 GLU(-9.429)
1Z0Q A	1 19 GLY	Increased	1 19 GLY(-5.857)
1Z0Q A	1 19 HIS	Increased	1 19 HIS(-3.571)
1Z0Q A	1 19 ILE	Increased	1 19 ILE(0)
1Z0Q A	1 19 LEU	Increased	1 19 LEU(-1)
1Z0Q A	1 19 LYS	Increased	1 19 LYS(-13.143)
1Z0Q A	1 19 PRO	Increased	1 19 PRO(-8.714)
1Z0Q A	1 19 SER	Increased	1 19 SER(-8)
1Z0Q A	1 19 THR	Increased	1 19 THR(-6.571)
1Z0Q A	1 19 TRP	Increased	1 19 TRP(-1)
1Z0Q A	1 19 TYR	Increased	1 19 TYR(-4.286)
1Z0Q A	1 19 VAL	Increased	1 19 VAL(-0.714)
1Z0Q A	1 34 PRO	Increased	1 34 PRO(-8.714)
1Z0Q A	2 19 SER 34 PRO	Increased	2 19 SER(-8) 34 PRO(-7.714)	-7.857
1Z0Q A	3 12 ALA 32 THR 34 PRO	Increased	3 12 ALA(-4.429)32 THR(-14.285) 34 PRO(-14.285)	-10.9997
1Z0Q A	4 12 GLU 18 GLU 35 THR 41 ASN	Increased	4 12 GLU(-8.714) 18 GLU(-8.174) 35 THR(-5.571) 41 ASN(-8.714)	-7.92825
1Z0Q A	4 4 ILE 8 PRO 24 ALA 34 PRO	Increased	4 4 ILE(0) 8 PRO(-0.714) 24 ALA(-4.429) 34 PRO(-7.714)	-3.21425
1Z0Q A	5 6 GLN 12 ALA 24 ALA 32 MET 36 GLY	Increased	5 6 GLN(-5.857) 12 ALA(-4.429) 24 ALA(3.571) 32 MET(-1) 36 GLY(-5.143)	-2.5716
2BND A	1 159 ASP	Increased	1 159 ASP(-0.714)
2D60 B	1 6 LEU	Increased	1 6 LEU(8.429)
2D60 B	1 6 TRP	Increased	1 6 TRP(8.429)
3IQS A	1 234 ALA	Increased	1 234 ALA(-4.143)
3IQS A	1 235 ALA	Increased	1 235 ALA(-4.143)
3IQS A	1 241 ALA	Increased	1 241 ALA(-5.143)
3IQS A	1 253 ALA	Increased	1 253 ALA(-4.143)
3IQS A	1 371 ALA	Increased	1 371 ALA(-4.143)
8API A	2 351 GLU 358 ARG	Increased	2 351 GLU(-8.429) 358 ARG(-7.714)	-8.0715
9ILB A	1 10 THR	Increased	1 10 THR(-5.571)
9ILB A	1 97 GLY	Increased	1 97 GLY(7.286)
